# Supplementary material for: 1-(5-Acetyl-2-hy­droxy­phen­yl)ethanone
Source: Acta Crystallogr Sect E Struct Rep Online. 2011 Jun 11;67(Pt 7):o1622. doi: 10.1107/S1600536811020423 (PMC3151842; doi:10.1107/S1600536811020423)
Supplement: Supplementary file 2 [file e-67-o1622-Isup2.hkl]

# 
# h,k,l, Fc-squared, Fo-squared, sigma(Fo-squared) and status flag 
# 
data_I
_shelx_title ' monoklin_P21c in P2(1)/c' 
_shelx_refln_list_code          4 
_shelx_F_calc_maximum      139.34 
_exptl_crystal_F_000       376.00 
_reflns_d_resolution_high  0.7926 
 
loop_ 
 _symmetry_equiv_pos_as_xyz 
 'x, y, z' 
 '-x, y+1/2, -z+1/2' 
 '-x, -y, -z' 
 'x, -y-1/2, z-1/2' 
 
_cell_length_a     7.1134 
_cell_length_b    10.9260 
_cell_length_c    11.5291 
_cell_angle_alpha  90.000 
_cell_angle_beta   98.485 
_cell_angle_gamma  90.000 
 
_shelx_F_squared_multiplier     1.000 
 
loop_ 
 _refln_index_h 
 _refln_index_k 
 _refln_index_l 
 _refln_F_squared_calc 
 _refln_F_squared_meas 
 _refln_F_squared_sigma 
 _refln_observed_status 
   1   0   0      206.41      152.88      2.70 o 
   2   0   0      786.67      807.04      7.00 o 
   3   0   0       68.36       58.76      0.69 o 
   4   0   0      267.51      293.11      2.74 o 
   5   0   0        0.42        0.00      0.33 o 
   6   0   0        0.78        0.66      0.61 o 
   7   0   0        8.62        8.05      0.84 o 
   8   0   0        2.18        0.60      0.77 o 
   2   1   0    11428.46    10868.37     71.75 o 
   3   1   0       79.90       87.01      1.05 o 
   4   1   0      159.77      143.68      1.14 o 
   5   1   0        2.21        1.85      0.21 o 
   6   1   0        4.98        4.67      0.49 o 
   7   1   0       12.99       11.79      0.65 o 
   8   1   0       22.77       24.52      1.16 o 
   0   2   0      172.89      185.49      2.36 o 
   1   2   0      577.36      518.40      3.91 o 
   2   2   0     2788.87     2891.76     20.12 o 
   3   2   0        1.82        0.71      0.13 o 
   4   2   0       37.21       32.25      0.52 o 
   5   2   0      175.81      181.78      1.61 o 
   6   2   0        0.13        0.00      0.31 o 
   7   2   0        8.07        7.99      0.58 o 
   8   2   0       37.40       40.18      1.17 o 
   1   3   0       71.70       76.38      0.63 o 
   2   3   0       61.38       56.38      0.99 o 
   3   3   0      237.62      236.12      1.89 o 
   4   3   0      424.90      464.84      3.60 o 
   5   3   0        0.41        0.00      0.18 o 
   6   3   0        2.25        1.97      0.36 o 
   7   3   0        8.74        8.32      0.62 o 
   8   3   0        0.83        0.21      0.56 o 
   0   4   0     1063.00     1099.24     13.01 o 
   1   4   0       50.38       42.81      0.43 o 
   2   4   0     1319.44     1358.06      9.87 o 
   3   4   0       14.39        9.20      0.27 o 
   4   4   0      373.03      412.37      3.23 o 
   5   4   0        0.36        0.71      0.33 o 
   6   4   0        2.11        1.36      0.49 o 
   7   4   0        0.15        0.00      0.52 o 
   8   4   0       11.79       11.47      0.75 o 
   1   5   0       86.46       78.87      0.72 o 
   2   5   0      973.81     1124.23      9.44 o 
   3   5   0       52.27       51.48      0.60 o 
   4   5   0       76.52       76.99      0.88 o 
   5   5   0      234.55      233.14      2.14 o 
   6   5   0       35.27       35.75      0.74 o 
   7   5   0        3.83        2.34      0.52 o 
   8   5   0        7.15        5.27      0.68 o 
   0   6   0      699.45      801.21      9.50 o 
   1   6   0       45.57       41.43      0.46 o 
   2   6   0       14.99       19.68      0.42 o 
   3   6   0      230.84      231.28      1.97 o 
   4   6   0        0.06        0.33      0.21 o 
   5   6   0       38.31       37.71      0.58 o 
   6   6   0       74.03       76.31      1.10 o 
   7   6   0       38.00       36.44      1.02 o 
   1   7   0       95.03      100.83      0.93 o 
   2   7   0       40.64       42.49      0.65 o 
   3   7   0        6.53        8.94      0.34 o 
   4   7   0       19.70       18.29      0.39 o 
   5   7   0       12.82       13.50      0.49 o 
   6   7   0        6.51        7.64      0.61 o 
   7   7   0      142.41      144.58      3.55 o 
   0   8   0       25.78       20.72      0.47 o 
   1   8   0       34.29       30.44      0.43 o 
   2   8   0        2.53        4.33      0.29 o 
   3   8   0       52.46       47.13      0.86 o 
   4   8   0       71.89       68.80      1.14 o 
   5   8   0      134.44      128.48      1.85 o 
   6   8   0        0.02        0.39      0.45 o 
   7   8   0        3.87        4.85      0.84 o 
   1   9   0       55.27       56.31      0.77 o 
   2   9   0       15.38       17.62      0.69 o 
   3   9   0       68.86       77.01      1.20 o 
   4   9   0       50.12       42.49      0.91 o 
   5   9   0       45.59       41.89      0.99 o 
   6   9   0        0.59        0.00      0.44 o 
   0  10   0       19.44       18.67      0.56 o 
   1  10   0       24.00       27.63      0.52 o 
   2  10   0       44.34       39.55      0.95 o 
   3  10   0      354.41      329.32      3.79 o 
   4  10   0        0.04        1.33      0.42 o 
   5  10   0      135.76      141.19      2.05 o 
   6  10   0        7.60        7.55      0.84 o 
   1  11   0        0.03        0.23      0.31 o 
   2  11   0        0.35        0.73      0.45 o 
   3  11   0        0.36        0.18      0.38 o 
   4  11   0        7.24        6.87      0.52 o 
   5  11   0      133.94      140.34      2.07 o 
   0  12   0       29.15       31.25      1.04 o 
   1  12   0        1.21        0.67      0.34 o 
   2  12   0        0.01        0.00      0.69 o 
   3  12   0        0.00        0.00      0.36 o 
   4  12   0       36.67       39.84      0.97 o 
   1  13   0        3.03        5.88      0.54 o 
   2  13   0       26.49       28.26      0.78 o 
  -8   1   1       11.60       12.30      0.76 o 
  -7   1   1       18.71       16.48      0.72 o 
  -6   1   1       12.77       14.82      0.69 o 
  -5   1   1       22.96       21.47      0.44 o 
  -4   1   1      234.67      244.51      1.80 o 
  -3   1   1      367.93      362.80      2.52 o 
  -2   1   1    14161.39    13286.63     87.61 o 
  -1   1   1       53.40       40.41      0.33 o 
   0   1   1     5978.48     4651.13    159.30 o 
   1   1   1       45.93       57.48      0.61 o 
   2   1   1       46.64       39.31      0.37 o 
   3   1   1      272.53      296.63      2.19 o 
   4   1   1       67.18       57.63      0.65 o 
   5   1   1       36.07       33.93      0.51 o 
   6   1   1       59.44       59.48      2.52 o 
   7   1   1       29.78       28.69      1.25 o 
   8   1   1       61.87       58.14      1.33 o 
  -8   2   1        0.33        0.00      0.54 o 
  -7   2   1        0.01        0.00      0.45 o 
  -6   2   1      120.07      124.09      1.60 o 
  -5   2   1       10.92       10.04      0.37 o 
  -4   2   1      920.25      980.49      7.31 o 
  -3   2   1       56.06       55.86      0.62 o 
  -2   2   1     1874.63     1873.96     13.70 o 
  -1   2   1     2062.78     2020.27     13.38 o 
   0   2   1     1282.40     1308.47     13.63 o 
   1   2   1        1.34        2.00      0.11 o 
   2   2   1      173.04      155.26      1.25 o 
   3   2   1        5.77        4.82      0.18 o 
   4   2   1        0.95        0.42      0.18 o 
   5   2   1        2.03        0.98      0.22 o 
   6   2   1        2.20        1.84      0.53 o 
   7   2   1       20.79       19.50      0.82 o 
   8   2   1       31.56       29.96      1.04 o 
  -8   3   1        5.26        4.74      0.65 o 
  -7   3   1       27.20       26.29      0.91 o 
  -6   3   1       46.47       47.66      0.96 o 
  -5   3   1        2.76        1.36      0.25 o 
  -4   3   1        3.19        3.20      0.57 o 
  -3   3   1      273.30      275.69      2.23 o 
  -2   3   1      170.35      176.13      1.38 o 
  -1   3   1      871.89      882.61      6.17 o 
   0   3   1       12.32       12.37      0.23 o 
   1   3   1      124.39      117.17      1.16 o 
   2   3   1      112.55      106.52      1.04 o 
   3   3   1        1.19        0.00      0.18 o 
   4   3   1      218.00      225.83      1.99 o 
   5   3   1        5.07        6.44      0.32 o 
   6   3   1        0.30        0.69      0.36 o 
   7   3   1       66.02       70.02      1.34 o 
   8   3   1        1.99        2.34      0.62 o 
  -8   4   1        0.66        0.00      0.55 o 
  -7   4   1        0.36        0.00      0.48 o 
  -6   4   1        3.92        3.17      0.45 o 
  -5   4   1      109.22      114.78      1.63 o 
  -4   4   1      653.35      714.67      5.40 o 
  -3   4   1      101.40       93.16      0.85 o 
  -2   4   1       61.14       55.89      0.54 o 
  -1   4   1      843.81      811.79      6.48 o 
   0   4   1       23.79       26.54      0.36 o 
   1   4   1       35.56       38.83      0.53 o 
   2   4   1      679.73      757.05      6.42 o 
   3   4   1      453.62      515.34      4.16 o 
   4   4   1      111.82      109.63      1.12 o 
   5   4   1        7.29        6.99      0.35 o 
   6   4   1       15.21       14.48      0.58 o 
   7   4   1        0.01        0.22      0.48 o 
   8   4   1       83.29       86.84      1.65 o 
  -8   5   1       33.96       31.98      1.27 o 
  -7   5   1       22.63       23.62      0.87 o 
  -6   5   1        1.59        1.11      0.36 o 
  -5   5   1       29.50       34.49      0.54 o 
  -4   5   1       46.81       50.12      0.63 o 
  -3   5   1        0.27        0.53      0.15 o 
  -2   5   1       96.13      125.48      1.04 o 
  -1   5   1        4.77        4.28      0.14 o 
   0   5   1     1177.56     1303.17     11.74 o 
   1   5   1        8.02       11.75      0.29 o 
   2   5   1      590.71      667.35      5.66 o 
   3   5   1       13.65       10.91      0.31 o 
   4   5   1        8.57        8.21      0.58 o 
   5   5   1      269.38      276.06      2.48 o 
   6   5   1       12.68       13.65      0.57 o 
   7   5   1        2.84        3.11      0.53 o 
   8   5   1       41.52       38.95      1.30 o 
  -8   6   1        2.16        2.01      1.06 o 
  -7   6   1       54.77       51.76      1.38 o 
  -6   6   1        2.37        2.25      0.37 o 
  -5   6   1        1.52        1.33      0.33 o 
  -4   6   1       19.91       17.64      0.37 o 
  -3   6   1      153.07      164.56      1.38 o 
  -2   6   1        0.60        0.29      0.15 o 
  -1   6   1        6.22        5.15      0.17 o 
   0   6   1      542.15      628.24      5.32 o 
   1   6   1      306.74      316.59      3.05 o 
   2   6   1       98.39      100.20      1.03 o 
   3   6   1       10.26        6.03      0.22 o 
   4   6   1        0.02        0.00      0.20 o 
   5   6   1       88.61       84.69      1.03 o 
   6   6   1       31.23       29.04      0.78 o 
   7   6   1       47.52       48.23      1.32 o 
  -7   7   1       17.55       22.49      1.27 o 
  -6   7   1       53.10       50.57      0.98 o 
  -5   7   1        8.98       10.11      0.49 o 
  -4   7   1        0.79        0.57      0.23 o 
  -3   7   1       23.59       19.70      0.40 o 
  -2   7   1       31.01       41.56      0.58 o 
  -1   7   1       43.42       36.30      0.63 o 
   0   7   1       30.70       31.80      0.41 o 
   1   7   1       60.85       73.55      0.88 o 
   2   7   1        1.78        3.98      0.24 o 
   3   7   1        3.98        7.27      0.31 o 
   4   7   1       18.62       17.66      0.37 o 
   5   7   1        7.34        8.41      0.40 o 
   6   7   1        4.12        4.57      0.56 o 
   7   7   1       12.64       11.54      0.99 o 
  -7   8   1       33.39       32.60      1.44 o 
  -6   8   1       30.51       25.85      0.95 o 
  -5   8   1       27.88       27.50      0.80 o 
  -4   8   1        2.73        2.67      0.34 o 
  -3   8   1        5.98        6.31      0.36 o 
  -2   8   1       73.28       75.85      0.97 o 
  -1   8   1        6.91        4.51      0.22 o 
   0   8   1       16.18       13.17      0.32 o 
   1   8   1      331.89      311.94      3.06 o 
   2   8   1       35.04       32.19      0.59 o 
   3   8   1        1.30        0.85      0.28 o 
   4   8   1       22.42       20.27      0.57 o 
   5   8   1       82.29       78.55      1.52 o 
   6   8   1        6.02        6.82      0.65 o 
   7   8   1        3.01        2.06      0.96 o 
  -6   9   1        7.51        5.50      0.61 o 
  -5   9   1       41.15       37.99      0.95 o 
  -4   9   1       31.02       26.97      0.75 o 
  -3   9   1       30.53       24.05      0.65 o 
  -2   9   1       32.47       29.27      0.65 o 
  -1   9   1       25.55       23.81      0.50 o 
   0   9   1        5.51        6.76      0.32 o 
   1   9   1      215.78      207.90      2.42 o 
   2   9   1       33.38       24.51      0.73 o 
   3   9   1      685.71      666.26      7.19 o 
   4   9   1        1.32        0.68      0.39 o 
   5   9   1        5.67        3.70      0.47 o 
   6   9   1        0.03        0.00      0.52 o 
  -6  10   1        0.09        0.52      0.53 o 
  -5  10   1       69.11       70.23      1.31 o 
  -4  10   1       16.41       15.31      0.65 o 
  -3  10   1       54.70       56.23      1.01 o 
  -2  10   1        7.55        6.70      0.38 o 
  -1  10   1       28.07       25.82      0.52 o 
   0  10   1        0.09        0.17      0.22 o 
   1  10   1        0.12        0.88      0.40 o 
   2  10   1       39.92       33.33      0.76 o 
   3  10   1      112.54      129.00      1.77 o 
   4  10   1        4.94        5.23      0.49 o 
   5  10   1       84.98       92.18      1.55 o 
  -5  11   1      120.27      117.24      2.35 o 
  -4  11   1        0.56        0.77      0.42 o 
  -3  11   1       19.86       20.66      0.66 o 
  -2  11   1       11.83       13.27      0.53 o 
  -1  11   1        1.64        0.68      0.42 o 
   0  11   1       33.95       31.21      0.86 o 
   1  11   1        0.96        1.42      0.29 o 
   2  11   1       75.17       70.30      1.57 o 
   3  11   1      134.59      125.13      2.28 o 
   4  11   1       26.57       30.49      1.34 o 
   5  11   1       70.88       71.19      1.37 o 
  -4  12   1        2.97        3.20      0.47 o 
  -3  12   1       20.06       21.96      0.70 o 
  -2  12   1        0.06        0.00      0.32 o 
  -1  12   1       36.02       32.50      0.93 o 
   0  12   1       42.19       43.89      0.85 o 
   1  12   1       14.35       11.84      0.52 o 
   2  12   1       41.56       40.25      1.02 o 
   3  12   1        1.21        1.42      0.41 o 
   4  12   1        7.83        7.47      0.56 o 
  -2  13   1        3.46        3.60      0.41 o 
  -1  13   1       13.26       18.29      1.42 o 
   0  13   1        0.92        0.59      0.59 o 
   1  13   1        4.78        3.45      0.40 o 
   2  13   1        0.32        0.00      0.43 o 
  -8   0   2        0.01        0.00      0.74 o 
  -7   0   2        4.15        2.33      0.73 o 
  -5   0   2      105.82      109.79      1.72 o 
  -4   0   2        7.86       13.11      0.46 o 
  -3   0   2        3.90        2.52      0.36 o 
  -2   0   2    19414.65    17658.54    164.72 o 
  -1   0   2       24.55       29.39      0.36 o 
   0   0   2      775.64      792.78      6.74 o 
   1   0   2     3333.56     3100.25    118.00 o 
   2   0   2      256.49      253.18      3.17 o 
   3   0   2      470.90      434.50      8.25 o 
   4   0   2      668.03      661.55      6.40 o 
   5   0   2       81.39       96.08      1.27 o 
   6   0   2      409.17      409.77      7.28 o 
   7   0   2       26.49       29.04      2.31 o 
   8   0   2        0.17        0.00      0.90 o 
  -8   1   2        6.29        6.74      0.67 o 
  -7   1   2        8.94        8.85      0.62 o 
  -6   1   2       42.92       42.39      0.87 o 
  -5   1   2        0.83        0.96      0.23 o 
  -4   1   2     2168.43     2305.97     16.01 o 
  -3   1   2       92.51      107.53      0.87 o 
  -2   1   2     3998.76     4075.47     33.82 o 
  -1   1   2      388.39      399.66      2.56 o 
   0   1   2     1623.62     1646.29     10.79 o 
   1   1   2       13.61       20.23      0.47 o 
   2   1   2        5.94        7.20      0.18 o 
   3   1   2       12.20       14.19      0.26 o 
   4   1   2      219.30      218.26      1.82 o 
   5   1   2       37.70       34.60      0.55 o 
   6   1   2      203.96      217.53      2.67 o 
   7   1   2       10.54       11.54      0.63 o 
   8   1   2       11.74       10.83      0.72 o 
  -8   2   2       63.68       65.96      1.43 o 
  -7   2   2       33.16       30.99      0.94 o 
  -6   2   2       14.61       11.99      0.56 o 
  -5   2   2        0.00        0.00      0.23 o 
  -4   2   2     4289.60     4543.00     33.06 o 
  -3   2   2       43.46       36.98      0.43 o 
  -2   2   2      340.75      357.40      2.55 o 
  -1   2   2        6.01        7.87      0.20 o 
   0   2   2      586.42      473.14      3.52 o 
   1   2   2       49.03       58.21      0.94 o 
   2   2   2        2.04        5.07      0.18 o 
   3   2   2       59.17       63.45      0.64 o 
   4   2   2       32.00       34.22      0.49 o 
   5   2   2      151.46      157.17      1.54 o 
   6   2   2       41.46       41.62      0.84 o 
   7   2   2        1.82        1.54      0.53 o 
   8   2   2       10.96       10.68      0.74 o 
  -8   3   2       13.14       10.85      0.83 o 
  -7   3   2       16.00       15.66      0.84 o 
  -6   3   2     1061.11     1104.63     10.65 o 
  -5   3   2       15.99       17.52      0.44 o 
  -4   3   2      358.73      385.50      3.97 o 
  -3   3   2       47.80       49.20      0.54 o 
  -2   3   2      359.12      331.01      2.50 o 
  -1   3   2        0.14        0.00      0.08 o 
   0   3   2      949.99      938.44      9.59 o 
   1   3   2     1275.68     1319.26     15.10 o 
   2   3   2       88.58       75.54      0.97 o 
   3   3   2       14.76       12.16      0.28 o 
   4   3   2       34.79       31.78      0.48 o 
   5   3   2        4.80        4.76      0.31 o 
   6   3   2       20.57       22.40      0.67 o 
   7   3   2       40.93       41.69      1.06 o 
   8   3   2      210.18      215.61      2.92 o 
  -8   4   2        8.09        6.63      0.73 o 
  -7   4   2        2.36        3.98      0.55 o 
  -6   4   2       10.55       10.71      0.53 o 
  -5   4   2       64.88       65.48      0.85 o 
  -4   4   2      221.65      247.77      2.02 o 
  -3   4   2      295.62      297.08      2.31 o 
  -2   4   2       55.62       52.68      0.58 o 
  -1   4   2      517.46      523.46      4.07 o 
   0   4   2      506.04      554.24      5.76 o 
   1   4   2       16.88       23.96      0.37 o 
   2   4   2      200.41      240.90      2.15 o 
   3   4   2      753.14      744.60      6.26 o 
   4   4   2       84.57       87.96      0.96 o 
   5   4   2        0.02        0.00      0.26 o 
   6   4   2       33.66       34.66      0.94 o 
   7   4   2        2.36        3.02      0.55 o 
   8   4   2      194.08      200.48      2.79 o 
  -8   5   2        1.56        0.56      0.68 o 
  -7   5   2        6.64        5.96      0.60 o 
  -6   5   2        0.77        0.27      0.34 o 
  -5   5   2        0.19        0.12      0.25 o 
  -4   5   2       71.22       78.32      0.78 o 
  -3   5   2      143.78      139.20      1.19 o 
  -2   5   2        1.57        0.93      0.13 o 
  -1   5   2       62.16       74.07      0.97 o 
   0   5   2     1073.67     1143.91      9.50 o 
   1   5   2      232.23      195.11      1.90 o 
   2   5   2       34.90       30.66      0.45 o 
   3   5   2      392.50      394.62      3.53 o 
   4   5   2       53.76       62.38      0.78 o 
   5   5   2       65.36       67.48      0.89 o 
   6   5   2      147.66      144.71      2.57 o 
   7   5   2        4.80        4.40      0.83 o 
   8   5   2       24.57       27.88      1.23 o 
  -8   6   2       37.05       36.86      1.35 o 
  -7   6   2       18.97       18.11      0.93 o 
  -6   6   2        1.32        1.76      0.44 o 
  -5   6   2        0.04        0.00      0.23 o 
  -4   6   2        4.04        3.83      0.35 o 
  -3   6   2       30.47       31.32      0.44 o 
  -2   6   2      703.31      749.48      5.61 o 
  -1   6   2       90.64       78.37      1.10 o 
   0   6   2      156.12      192.22      1.72 o 
   1   6   2      436.15      403.36      3.48 o 
   2   6   2      174.10      191.42      1.78 o 
   3   6   2       11.99       10.85      0.43 o 
   4   6   2       18.05       22.47      0.49 o 
   5   6   2       68.64       70.22      0.92 o 
   6   6   2        4.64        4.94      0.70 o 
   7   6   2        6.02        5.55      0.69 o 
  -7   7   2        5.86        8.94      0.76 o 
  -6   7   2        0.08        0.00      0.41 o 
  -5   7   2        0.06        0.00      0.26 o 
  -4   7   2      105.53      114.29      1.18 o 
  -3   7   2       21.06       24.13      0.41 o 
  -2   7   2      205.21      217.43      1.74 o 
  -1   7   2        0.65        0.44      0.24 o 
   0   7   2       45.90       53.19      0.61 o 
   1   7   2      122.03      136.37      1.30 o 
   2   7   2       24.22       20.93      0.47 o 
   3   7   2       43.45       44.63      0.82 o 
   4   7   2       11.79       14.01      0.45 o 
   5   7   2       41.81       40.00      0.75 o 
   6   7   2       19.19       21.94      0.82 o 
   7   7   2        0.18        0.00      0.72 o 
  -7   8   2       21.88       21.84      1.34 o 
  -6   8   2       27.70       28.98      1.41 o 
  -5   8   2        9.66        9.29      0.49 o 
  -4   8   2        0.78        1.04      0.24 o 
  -3   8   2        0.01        0.00      0.24 o 
  -2   8   2        8.20        6.96      0.28 o 
  -1   8   2     1034.94     1064.33      8.99 o 
   0   8   2       15.95       15.60      0.45 o 
   1   8   2       31.46       28.38      0.46 o 
   2   8   2       45.47       48.08      0.89 o 
   3   8   2        6.87        4.88      0.45 o 
   4   8   2        3.36        3.92      0.33 o 
   5   8   2        0.03        0.00      0.49 o 
   6   8   2        7.76        6.17      0.65 o 
  -6   9   2        3.85        2.33      0.55 o 
  -5   9   2        3.01        3.70      0.47 o 
  -4   9   2        4.43        3.39      0.40 o 
  -3   9   2       37.87       43.43      0.84 o 
  -2   9   2       22.21       17.24      0.45 o 
  -1   9   2       94.40       91.17      1.15 o 
   0   9   2       14.47       14.51      0.51 o 
   1   9   2      626.55      661.29      6.25 o 
   2   9   2       81.13       76.37      1.14 o 
   3   9   2       40.70       28.58      1.15 o 
   4   9   2        0.32        0.00      0.33 o 
   5   9   2        0.25        0.10      0.40 o 
   6   9   2        2.99        2.75      0.73 o 
  -6  10   2        0.01        0.00      0.50 o 
  -5  10   2       16.09       13.64      0.67 o 
  -4  10   2        9.92       10.47      0.55 o 
  -3  10   2        0.05        0.28      0.32 o 
  -2  10   2        0.58        0.03      0.24 o 
  -1  10   2       63.50       65.08      1.04 o 
   0  10   2      260.94      250.14      2.30 o 
   1  10   2      867.49      811.12      7.67 o 
   3  10   2      194.14      189.55      2.78 o 
   4  10   2        0.24        0.03      0.35 o 
   5  10   2        0.73        0.00      0.53 o 
  -5  11   2        2.77        1.44      0.47 o 
  -4  11   2        0.14        0.01      0.36 o 
  -3  11   2        3.39        3.76      0.48 o 
  -2  11   2       46.96       46.73      0.86 o 
  -1  11   2       21.47       18.95      0.54 o 
   0  11   2        0.07        0.00      0.25 o 
   1  11   2       16.40       13.25      0.62 o 
   2  11   2       29.79       31.66      0.74 o 
   3  11   2      178.96      179.03      2.69 o 
   4  11   2        2.16        3.20      0.42 o 
   5  11   2        3.44        4.41      0.64 o 
  -4  12   2        0.06        0.18      0.44 o 
  -3  12   2       18.38       23.82      0.71 o 
  -2  12   2        2.32        1.66      0.34 o 
  -1  12   2        5.33        4.26      0.43 o 
   0  12   2        1.37        2.83      0.35 o 
   1  12   2        1.34        0.45      0.32 o 
   2  12   2        0.23        0.14      0.30 o 
   3  12   2       14.92       12.87      0.69 o 
   4  12   2        0.17        0.00      0.42 o 
  -2  13   2        0.05        0.00      0.33 o 
  -1  13   2       29.25       32.19      0.99 o 
   0  13   2        0.17        0.00      0.47 o 
   1  13   2        8.46        7.04      0.42 o 
   2  13   2        0.01        0.00      0.40 o 
  -8   1   3       22.80       23.05      0.97 o 
  -7   1   3        0.14        0.00      0.47 o 
  -6   1   3       99.48       95.69      1.36 o 
  -5   1   3        2.71        3.12      0.30 o 
  -4   1   3     1172.78     1286.02      9.52 o 
  -3   1   3       20.40       17.67      0.43 o 
  -2   1   3       81.16      104.95      1.13 o 
  -1   1   3      876.90      933.95      6.08 o 
   0   1   3       21.48       24.10      0.26 o 
   1   1   3       48.36       58.71      0.61 o 
   2   1   3       63.20       67.90      1.08 o 
   3   1   3      612.43      632.83      5.06 o 
   4   1   3      515.40      550.98      4.23 o 
   5   1   3       42.66       45.87      0.69 o 
   6   1   3       39.13       37.97      0.92 o 
   7   1   3        0.80        0.60      0.47 o 
   8   1   3        0.01        0.00      0.53 o 
  -8   2   3       90.39       86.64      1.65 o 
  -7   2   3       12.22       11.74      0.70 o 
  -6   2   3      706.31      713.97      6.82 o 
  -5   2   3       39.68       36.91      0.65 o 
  -4   2   3     1023.19     1119.00      8.66 o 
  -3   2   3        6.86        7.58      0.22 o 
  -2   2   3      140.52      160.76      1.23 o 
  -1   2   3      722.63      720.28      4.79 o 
   0   2   3      375.43      356.96      2.49 o 
   1   2   3      295.01      270.76      2.05 o 
   2   2   3        9.72       11.66      0.27 o 
   3   2   3        0.21        0.05      0.14 o 
   4   2   3        0.19        0.30      0.18 o 
   5   2   3      104.74      108.49      1.11 o 
   6   2   3       20.84       21.12      0.67 o 
   7   2   3       22.41       22.00      0.86 o 
   8   2   3       34.27       34.75      1.20 o 
  -8   3   3       26.34       22.50      0.99 o 
  -7   3   3        0.08        0.56      0.51 o 
  -6   3   3      328.04      325.48      3.40 o 
  -5   3   3       89.37       94.02      1.01 o 
  -4   3   3        2.23        2.12      0.29 o 
  -3   3   3        0.95        1.91      0.17 o 
  -2   3   3      184.23      204.36      1.51 o 
  -1   3   3       56.09       63.94      0.68 o 
   0   3   3      270.03      290.80      2.19 o 
   1   3   3     1384.22     1479.90     12.45 o 
   2   3   3      173.77      178.61      1.65 o 
   3   3   3       56.89       47.18      0.54 o 
   4   3   3        5.56        5.42      0.25 o 
   5   3   3        0.37        0.58      0.25 o 
   6   3   3        2.13        2.32      0.38 o 
   7   3   3        0.17        0.70      0.50 o 
   8   3   3      133.77      152.26      3.13 o 
  -8   4   3       76.35       67.65      2.50 o 
  -7   4   3       26.67       25.79      0.94 o 
  -6   4   3      228.18      236.80      2.60 o 
  -5   4   3       34.92       36.38      0.60 o 
  -4   4   3       26.99       24.29      0.44 o 
  -3   4   3       99.30       92.16      0.86 o 
  -2   4   3      299.48      294.56      2.28 o 
  -1   4   3       58.02       60.63      1.17 o 
   0   4   3        1.21        2.11      0.18 o 
   1   4   3     1578.86     1625.75     14.62 o 
   2   4   3      108.98      112.41      1.02 o 
   3   4   3       30.21       36.96      0.56 o 
   4   4   3       12.31       12.42      0.38 o 
   5   4   3        0.73        1.20      0.29 o 
   6   4   3      243.35      258.14      3.29 o 
   7   4   3        0.93        1.53      0.52 o 
   8   4   3      131.96      128.83      2.43 o 
  -8   5   3       26.89       22.79      1.15 o 
  -7   5   3       18.64       16.77      0.92 o 
  -6   5   3        0.85        0.15      0.47 o 
  -5   5   3       19.69       20.05      0.47 o 
  -4   5   3        9.56       10.07      0.33 o 
  -3   5   3       17.88       19.13      0.39 o 
  -2   5   3       61.97       60.66      0.55 o 
  -1   5   3      198.24      207.22      2.35 o 
   0   5   3       69.36       83.15      1.30 o 
   1   5   3       28.16       30.64      0.45 o 
   2   5   3       25.91       34.22      0.63 o 
   3   5   3      624.12      625.40      5.47 o 
   4   5   3        0.66        0.41      0.23 o 
   5   5   3       22.25       21.59      0.54 o 
   6   5   3      531.86      523.61      5.19 o 
   7   5   3        2.02        2.64      0.65 o 
  -8   6   3        3.55        4.50      0.76 o 
  -7   6   3       16.06       15.82      0.77 o 
  -6   6   3       15.01       13.98      0.67 o 
  -5   6   3        1.63        0.38      0.50 o 
  -4   6   3        9.26        8.10      0.33 o 
  -3   6   3       35.60       27.52      0.48 o 
  -2   6   3      501.17      535.35      3.77 o 
  -1   6   3       89.40       95.53      1.27 o 
   0   6   3        0.18        0.31      0.18 o 
   1   6   3       52.00       51.61      0.66 o 
   2   6   3        0.63        0.00      0.20 o 
   3   6   3       70.87       71.60      0.87 o 
   4   6   3      330.29      326.14      2.82 o 
   5   6   3       37.51       41.09      0.76 o 
   6   6   3       38.96       38.67      1.00 o 
   7   6   3        2.57        3.56      0.67 o 
  -7   7   3        0.00        0.21      0.50 o 
  -6   7   3        0.35        1.23      0.44 o 
  -5   7   3        5.33        4.81      0.39 o 
  -4   7   3      160.62      159.32      1.54 o 
  -3   7   3      473.62      493.79      4.05 o 
  -2   7   3       47.18       53.28      0.57 o 
  -1   7   3      493.27      454.54      4.89 o 
   0   7   3      121.49      141.76      1.87 o 
   1   7   3       89.79       89.76      1.01 o 
   2   7   3        0.89        0.83      0.25 o 
   3   7   3        2.17        3.20      0.30 o 
   4   7   3       17.51       16.09      0.49 o 
   5   7   3        0.41        0.15      0.35 o 
   6   7   3        0.53        0.88      0.52 o 
   7   7   3        5.02        5.67      0.69 o 
  -7   8   3        1.78        1.26      0.60 o 
  -6   8   3       14.34       13.69      0.68 o 
  -5   8   3       28.66       25.93      0.65 o 
  -4   8   3       57.12       62.60      0.80 o 
  -3   8   3        0.71        1.41      0.42 o 
  -2   8   3       17.22       17.05      0.38 o 
  -1   8   3      747.79      745.35      7.84 o 
   0   8   3       72.25       67.14      1.05 o 
   1   8   3       39.86       44.82      0.57 o 
   2   8   3        1.83        2.18      0.31 o 
   3   8   3       68.40       68.17      1.09 o 
   4   8   3        0.26        0.00      0.27 o 
   5   8   3        0.03        0.00      0.41 o 
   6   8   3        0.06        0.00      0.54 o 
  -6   9   3        5.36        3.84      0.55 o 
  -5   9   3        3.51        5.62      0.43 o 
  -4   9   3       11.20       12.70      0.49 o 
  -3   9   3        0.74        0.11      0.26 o 
  -2   9   3       30.27       29.70      0.48 o 
  -1   9   3      212.88      198.23      2.41 o 
   0   9   3        0.64        0.00      0.25 o 
   1   9   3      530.38      507.67      4.45 o 
   2   9   3        0.07        0.00      0.30 o 
   3   9   3       12.28       10.08      0.72 o 
   4   9   3       21.91       19.54      0.61 o 
   5   9   3        1.47        0.63      0.57 o 
   6   9   3        0.01        0.00      0.54 o 
  -6  10   3        5.86        6.31      0.63 o 
  -5  10   3        6.65        6.02      0.55 o 
  -4  10   3        0.25        0.62      0.36 o 
  -3  10   3        0.01        0.00      0.31 o 
  -2  10   3       22.65       25.60      0.53 o 
  -1  10   3        0.01        0.00      0.32 o 
   0  10   3        5.40        4.11      0.36 o 
   1  10   3        3.44        6.10      0.31 o 
   2  10   3       19.03       17.66      0.61 o 
   3  10   3       50.72       51.25      1.12 o 
   4  10   3        0.77        0.00      0.33 o 
   5  10   3        0.29        0.28      0.65 o 
  -5  11   3        8.99       12.41      0.73 o 
  -4  11   3       12.89       11.02      0.58 o 
  -3  11   3        1.99        1.70      0.35 o 
  -2  11   3       38.77       36.33      0.80 o 
  -1  11   3      108.89      103.92      1.52 o 
   0  11   3       52.00       44.26      0.88 o 
   1  11   3       28.72       24.47      0.68 o 
   2  11   3        1.69        2.17      0.57 o 
   3  11   3        1.90        1.04      0.43 o 
   4  11   3        5.28        6.27      0.45 o 
  -4  12   3        3.16        4.10      0.46 o 
  -3  12   3       15.88       20.79      0.65 o 
  -2  12   3       55.95       53.49      1.22 o 
  -1  12   3       25.94       20.64      1.04 o 
   0  12   3       13.41       13.94      0.72 o 
   1  12   3       28.52       29.14      0.91 o 
   2  12   3        0.32        0.28      0.29 o 
   3  12   3        4.07        4.21      0.51 o 
  -2  13   3        0.06        0.00      0.54 o 
  -1  13   3        0.03        0.00      0.71 o 
   0  13   3       16.63       16.46      0.81 o 
   1  13   3        0.94        0.11      0.49 o 
   2  13   3        0.94        0.00      0.50 o 
  -8   0   4        8.93       11.31      1.07 o 
  -7   0   4        6.20        5.76      0.83 o 
  -6   0   4       21.88       23.95      0.93 o 
  -5   0   4        1.15        0.54      0.32 o 
  -4   0   4      115.19      123.43      1.86 o 
  -3   0   4        4.84        3.85      0.48 o 
  -2   0   4      152.01      145.63      1.70 o 
  -1   0   4       69.95       58.45      0.70 o 
   0   0   4      792.44      813.48      7.44 o 
   1   0   4     3311.53     3165.03     32.23 o 
   2   0   4     1019.88     1150.87     16.94 o 
   3   0   4       17.25       23.17      2.04 o 
   4   0   4     1110.51     1191.24     14.24 o 
   5   0   4      117.13      121.66      3.55 o 
   6   0   4        3.07        3.88      0.99 o 
   7   0   4        3.37        3.58      0.76 o 
   8   0   4        5.92        7.30      0.95 o 
  -8   1   4        1.10        0.17      0.58 o 
  -7   1   4       16.15       17.19      0.76 o 
  -6   1   4       89.63       91.60      3.21 o 
  -5   1   4        0.06        0.85      0.29 o 
  -4   1   4      450.00      496.66      3.84 o 
  -3   1   4      528.92      554.09      4.16 o 
  -2   1   4      135.53      125.94      1.00 o 
  -1   1   4      163.00      143.29      1.03 o 
   0   1   4      447.35      454.47      2.99 o 
   1   1   4       45.83       45.87      0.54 o 
   2   1   4     2254.72     2367.33     21.63 o 
   3   1   4      116.79      105.78      1.04 o 
   4   1   4       83.43       86.33      0.85 o 
   5   1   4        4.24        3.70      0.32 o 
   6   1   4       16.90       17.12      0.70 o 
   7   1   4        8.44        7.89      0.61 o 
   8   1   4        0.03        0.00      0.55 o 
  -8   2   4        1.02        0.10      0.60 o 
  -7   2   4        7.71        8.33      0.63 o 
  -6   2   4      572.65      601.59      5.84 o 
  -5   2   4        8.86        8.26      0.36 o 
  -4   2   4        1.49        1.30      0.22 o 
  -3   2   4        0.13        0.16      0.15 o 
  -2   2   4        0.75        0.73      0.13 o 
  -1   2   4     1790.15     1924.61     11.94 o 
   0   2   4     1551.85     1614.80     10.45 o 
   1   2   4       77.89       71.41      0.64 o 
   2   2   4      403.99      442.82      3.58 o 
   3   2   4      135.33      131.37      1.24 o 
   4   2   4       67.96       64.51      0.73 o 
   5   2   4        2.52        3.18      0.35 o 
   6   2   4        2.81        3.04      0.45 o 
   7   2   4        7.99        7.46      0.60 o 
   8   2   4        8.14        8.68      0.82 o 
  -8   3   4      426.63      400.95      4.72 o 
  -7   3   4       16.86       14.58      0.73 o 
  -6   3   4      353.69      370.96      3.80 o 
  -5   3   4        7.13        9.14      0.35 o 
  -4   3   4       47.28       56.99      0.65 o 
  -3   3   4       39.06       35.09      0.47 o 
  -2   3   4      146.96      152.01      1.13 o 
  -1   3   4     1488.30     1616.64     10.95 o 
   0   3   4        0.00        0.85      0.12 o 
   1   3   4       23.78       31.88      0.38 o 
   2   3   4      159.33      146.56      1.29 o 
   3   3   4       17.69       16.78      0.42 o 
   4   3   4       23.93       23.01      0.44 o 
   5   3   4        7.82        7.78      0.38 o 
   6   3   4       59.39       59.57      1.04 o 
   7   3   4       42.51       41.34      1.07 o 
  -8   4   4      173.40      165.02      2.83 o 
  -7   4   4       19.28       21.68      0.80 o 
  -6   4   4       17.91       19.30      0.68 o 
  -5   4   4       36.29       35.95      0.60 o 
  -4   4   4        1.29        0.89      0.21 o 
  -3   4   4      222.81      215.38      1.93 o 
  -2   4   4       94.25       88.22      0.81 o 
  -1   4   4       83.85      115.15      1.04 o 
   0   4   4       74.87       96.29      0.87 o 
   1   4   4     1243.79     1308.15     10.13 o 
   2   4   4      123.47      120.59      1.09 o 
   3   4   4       50.65       40.16      0.66 o 
   4   4   4       46.74       42.49      0.63 o 
   5   4   4        0.65        0.74      0.29 o 
   6   4   4      390.55      400.42      4.93 o 
   7   4   4       76.07       75.50      1.69 o 
  -8   5   4       11.22        8.20      0.86 o 
  -7   5   4       50.90       49.83      1.19 o 
  -6   5   4        0.02        0.00      0.42 o 
  -5   5   4        0.63        0.38      0.26 o 
  -4   5   4       20.82       15.34      0.39 o 
  -3   5   4       80.83       78.30      0.78 o 
  -2   5   4      128.64      127.80      1.02 o 
  -1   5   4      139.05      115.63      1.48 o 
   0   5   4        0.55        0.68      0.34 o 
   1   5   4       74.85       84.18      0.95 o 
   2   5   4        1.22        1.84      0.27 o 
   3   5   4       45.41       47.31      0.63 o 
   4   5   4      491.15      476.31      3.97 o 
   5   5   4       19.64       18.21      0.67 o 
   6   5   4      161.63      166.54      2.31 o 
   7   5   4       23.80       26.01      1.14 o 
  -7   6   4        0.44        0.00      0.49 o 
  -6   6   4        1.55        1.23      0.47 o 
  -5   6   4      407.69      417.06      3.58 o 
  -4   6   4       53.09       57.34      0.77 o 
  -3   6   4       37.77       35.34      0.66 o 
  -2   6   4       11.09       11.93      0.30 o 
  -1   6   4       97.37      100.50      1.77 o 
   0   6   4       13.63       10.83      0.34 o 
   1   6   4       18.49       19.84      0.43 o 
   2   6   4       11.66       10.60      0.36 o 
   3   6   4       54.56       49.14      0.78 o 
   4   6   4      571.01      533.30      4.41 o 
   5   6   4        0.43        0.83      0.41 o 
   6   6   4        1.21        1.51      0.95 o 
   7   6   4        8.01        9.03      0.80 o 
  -7   7   4       16.66       16.25      1.40 o 
  -6   7   4       24.84       26.99      0.87 o 
  -5   7   4       38.10       43.90      1.05 o 
  -4   7   4      108.86      109.01      1.17 o 
  -3   7   4      572.95      564.86      4.61 o 
  -2   7   4        0.54        1.39      0.20 o 
  -1   7   4        5.95        6.29      0.39 o 
   0   7   4       10.30       11.94      0.37 o 
   1   7   4       29.47       33.58      0.70 o 
   2   7   4      144.20      128.03      1.64 o 
   3   7   4       25.73       21.98      0.54 o 
   4   7   4       54.33       59.92      0.92 o 
   5   7   4       64.35       63.58      1.06 o 
   6   7   4        9.73       11.44      0.65 o 
  -7   8   4        1.08        0.32      0.60 o 
  -6   8   4       63.74       61.44      1.25 o 
  -5   8   4        0.00        0.00      0.67 o 
  -4   8   4       79.15       81.07      0.96 o 
  -3   8   4      867.45      869.91      8.02 o 
  -2   8   4      127.48      134.11      1.35 o 
  -1   8   4      174.12      166.69      2.10 o 
   0   8   4       19.55       22.16      0.63 o 
   1   8   4        2.80        3.02      0.35 o 
   2   8   4        6.39        6.66      0.32 o 
   3   8   4       10.26        9.94      0.41 o 
   4   8   4        0.14        0.01      0.28 o 
   5   8   4       10.43        9.58      0.56 o 
   6   8   4       13.35       13.35      0.68 o 
  -6   9   4       25.13       27.40      1.01 o 
  -5   9   4       50.12       54.91      1.05 o 
  -4   9   4       62.00       59.03      0.88 o 
  -3   9   4       12.56       12.86      0.44 o 
  -2   9   4        0.07        0.00      0.22 o 
  -1   9   4      401.17      406.59      4.52 o 
   0   9   4       45.18       50.09      0.95 o 
   1   9   4        1.77        1.30      0.35 o 
   2   9   4        8.61       10.00      0.51 o 
   3   9   4        9.11        9.57      0.41 o 
   4   9   4        2.68        2.58      0.40 o 
   5   9   4       39.82       42.83      1.15 o 
  -5  10   4        9.13        9.55      0.58 o 
  -4  10   4        0.48        0.46      0.41 o 
  -3  10   4        9.57       12.64      0.43 o 
  -2  10   4      111.62      107.42      1.33 o 
  -1  10   4      194.71      187.47      2.75 o 
   0  10   4        0.00        0.00      0.53 o 
   1  10   4       38.44       33.22      0.72 o 
   2  10   4       28.55       24.86      0.57 o 
   3  10   4       12.43       12.45      0.55 o 
   4  10   4        1.83        2.31      0.42 o 
   5  10   4        1.72        2.49      0.56 o 
  -5  11   4        0.60        0.92      0.46 o 
  -4  11   4       16.17       15.99      0.68 o 
  -3  11   4       10.49       12.45      0.66 o 
  -2  11   4       18.70       19.29      0.75 o 
  -1  11   4       50.82       46.93      1.14 o 
   0  11   4        1.50        0.77      0.33 o 
   1  11   4       14.54       13.41      0.55 o 
   2  11   4        1.97        1.95      0.29 o 
   3  11   4        7.17        7.55      0.53 o 
   4  11   4        0.17        0.04      0.40 o 
  -3  12   4       29.24       29.92      0.99 o 
  -2  12   4        0.29        0.00      0.83 o 
  -1  12   4        1.54        2.18      0.48 o 
   0  12   4        4.18        3.54      0.56 o 
   1  12   4        5.62        6.20      0.48 o 
   2  12   4        3.02        2.89      0.44 o 
   3  12   4        0.05        0.03      0.46 o 
  -2  13   4        3.60        3.16      0.53 o 
  -1  13   4        0.02        0.44      0.77 o 
   0  13   4        0.02        0.00      0.49 o 
   1  13   4        3.55        2.46      0.54 o 
  -8   1   5        0.04        0.00      0.66 o 
  -7   1   5        0.00        0.00      0.51 o 
  -6   1   5        6.10        5.70      0.63 o 
  -5   1   5       27.61       28.59      0.60 o 
  -4   1   5       12.47       11.69      0.36 o 
  -3   1   5      116.12      114.47      1.05 o 
  -2   1   5      111.90      111.12      0.88 o 
  -1   1   5       46.34       46.18      0.42 o 
   0   1   5      568.17      669.05      4.20 o 
   1   1   5      156.66      161.29      1.89 o 
   2   1   5      469.55      518.21      4.13 o 
   3   1   5      117.94      113.66      1.62 o 
   4   1   5        1.09        1.42      0.24 o 
   5   1   5       18.73       20.15      0.61 o 
   6   1   5        2.72        3.92      0.46 o 
   7   1   5        3.80        3.81      0.55 o 
  -8   2   5      100.13       92.53      1.71 o 
  -7   2   5        2.21        2.70      0.55 o 
  -6   2   5      156.97      160.49      1.95 o 
  -5   2   5       22.28       26.37      0.62 o 
  -4   2   5        3.32        4.34      0.26 o 
  -3   2   5      752.75      811.80      5.72 o 
  -2   2   5       61.41       61.02      0.54 o 
  -1   2   5       97.15       93.43      0.75 o 
   0   2   5     1008.27     1045.26      6.48 o 
   1   2   5      174.05      176.32      1.44 o 
   2   2   5        8.40       10.58      0.26 o 
   3   2   5        3.94        2.96      0.23 o 
   4   2   5       16.06       15.39      0.45 o 
   5   2   5        3.19        3.30      0.39 o 
   6   2   5        9.49       10.10      0.59 o 
   7   2   5       16.11       15.45      0.76 o 
  -8   3   5      143.01      136.26      2.51 o 
  -7   3   5        0.10        0.22      0.51 o 
  -6   3   5       20.81       19.66      0.70 o 
  -5   3   5       86.79       89.34      1.13 o 
  -4   3   5        5.57        8.68      0.32 o 
  -3   3   5      293.40      319.37      2.39 o 
  -2   3   5      284.39      290.47      1.94 o 
  -1   3   5     1764.71     1809.54     11.86 o 
   0   3   5      583.45      644.53      4.52 o 
   1   3   5       73.47       58.64      0.55 o 
   2   3   5      282.79      266.22      2.10 o 
   3   3   5       17.06       19.79      0.48 o 
   4   3   5        8.98        8.55      0.32 o 
   5   3   5       61.24       61.08      0.99 o 
   6   3   5       19.74       22.76      0.84 o 
   7   3   5       15.27       15.61      0.77 o 
  -8   4   5      135.53      131.66      2.46 o 
  -7   4   5        5.59        5.01      0.59 o 
  -6   4   5       29.88       35.14      0.83 o 
  -5   4   5        7.01        5.62      0.38 o 
  -4   4   5        4.37        6.35      0.28 o 
  -3   4   5      125.23      109.20      1.01 o 
  -2   4   5        4.07        3.84      0.17 o 
  -1   4   5      281.46      283.19      2.17 o 
   0   4   5      248.44      255.26      2.09 o 
   1   4   5       89.93       96.66      1.13 o 
   2   4   5       79.32       77.00      0.78 o 
   3   4   5       22.77       23.08      0.44 o 
   4   4   5       84.97       89.47      1.02 o 
   5   4   5      127.62      127.57      1.60 o 
   6   4   5       99.89      102.94      1.67 o 
   7   4   5       87.21       90.04      1.98 o 
  -8   5   5        0.00        0.00      0.75 o 
  -7   5   5       46.13       51.97      1.23 o 
  -6   5   5        0.69        1.13      0.46 o 
  -5   5   5       49.18       50.17      0.90 o 
  -4   5   5       87.89       93.19      0.96 o 
  -3   5   5       31.52       29.27      0.49 o 
  -2   5   5        6.41        8.22      0.21 o 
  -1   5   5        0.73        0.30      0.16 o 
   0   5   5       94.90       98.76      1.28 o 
   1   5   5        0.69        0.96      0.17 o 
   2   5   5       25.18       20.09      0.38 o 
   3   5   5        0.09        0.50      0.23 o 
   4   5   5      883.65      874.62      7.53 o 
   5   5   5        0.72        1.42      1.07 o 
   6   5   5        0.34        1.19      0.50 o 
   7   5   5      245.69      237.23      3.58 o 
  -7   6   5       30.27       31.49      1.57 o 
  -6   6   5        6.60        7.60      0.59 o 
  -5   6   5      241.95      251.74      2.74 o 
  -4   6   5       83.06       80.46      0.95 o 
  -3   6   5        0.67        2.36      0.24 o 
  -2   6   5        1.61        3.38      0.20 o 
  -1   6   5        0.46        0.46      0.29 o 
   0   6   5        9.65        9.96      0.36 o 
   1   6   5        5.26        4.57      0.22 o 
   2   6   5      832.36      825.39      7.78 o 
   3   6   5        0.01        0.00      0.42 o 
   4   6   5      160.51      148.77      1.77 o 
   5   6   5        6.23        4.53      0.49 o 
   6   6   5        2.70        1.76      0.52 o 
  -7   7   5       13.48       10.94      0.81 o 
  -6   7   5       61.33       62.48      1.26 o 
  -5   7   5      361.28      376.59      4.15 o 
  -4   7   5        0.81        1.85      0.29 o 
  -3   7   5      154.96      149.76      1.44 o 
  -2   7   5        2.19        1.90      0.24 o 
  -1   7   5       31.88       31.18      0.63 o 
   0   7   5       13.47       15.04      0.43 o 
   1   7   5       63.95       68.02      1.12 o 
   2   7   5      618.19      561.00      5.40 o 
   3   7   5        5.87        5.56      0.37 o 
   4   7   5        0.00        0.00      0.34 o 
   5   7   5       19.12       20.30      0.77 o 
   6   7   5        0.58        0.00      0.53 o 
  -7   8   5       10.92        8.86      0.68 o 
  -6   8   5        4.43        4.47      0.54 o 
  -5   8   5       10.52       10.18      0.68 o 
  -4   8   5        8.15        9.46      0.38 o 
  -3   8   5      305.41      309.42      2.67 o 
  -2   8   5        7.68        7.60      0.50 o 
  -1   8   5        7.54        6.52      0.39 o 
   0   8   5      133.51      124.11      1.45 o 
   1   8   5        4.67        3.83      0.39 o 
   2   8   5       15.53       16.56      0.48 o 
   3   8   5       10.17       10.89      0.40 o 
   4   8   5        7.44        6.02      0.45 o 
   5   8   5       11.84       15.37      0.68 o 
   6   8   5        0.64        0.66      0.51 o 
  -6   9   5       10.46       12.03      0.72 o 
  -5   9   5       15.72       15.26      0.58 o 
  -4   9   5        3.69        4.19      0.35 o 
  -3   9   5       20.99       17.95      0.45 o 
  -2   9   5        5.12        6.46      0.49 o 
  -1   9   5       65.03       63.53      0.97 o 
   0   9   5        0.18        0.45      0.38 o 
   1   9   5        9.15        8.66      0.48 o 
   2   9   5        4.20        4.71      0.29 o 
   3   9   5        5.90        6.81      0.38 o 
   4   9   5       20.95       20.57      0.70 o 
   5   9   5        1.31        0.51      0.52 o 
  -5  10   5        0.52        0.58      0.42 o 
  -4  10   5        0.01        0.00      0.31 o 
  -3  10   5        4.91        4.73      0.38 o 
  -2  10   5        6.97        7.27      0.60 o 
  -1  10   5       24.95       24.55      0.87 o 
   0  10   5        2.86        3.17      0.49 o 
   1  10   5        1.51        2.71      0.59 o 
   2  10   5        0.01        0.24      0.35 o 
   3  10   5        1.04        2.07      0.39 o 
   4  10   5       39.86       46.77      1.19 o 
  -4  11   5        3.57        3.97      0.38 o 
  -3  11   5       31.33       28.30      0.78 o 
  -2  11   5        1.78        2.06      0.30 o 
  -1  11   5        6.87        5.25      0.59 o 
   0  11   5        0.25        1.25      0.49 o 
   1  11   5       11.73        9.39      0.47 o 
   2  11   5        5.11        5.84      0.49 o 
   3  11   5        3.54        4.24      0.43 o 
  -3  12   5       56.01       51.11      1.42 o 
  -2  12   5        0.45        0.00      0.42 o 
  -1  12   5        8.05        5.42      0.80 o 
   0  12   5       32.05       33.35      1.95 o 
   1  12   5       18.66       23.18      1.16 o 
   2  12   5       18.44       25.61      0.88 o 
  -8   0   6        4.77        3.18      0.90 o 
  -7   0   6       52.11       45.62      1.60 o 
  -6   0   6       15.14       17.95      1.73 o 
  -5   0   6      217.13      228.75      3.24 o 
  -4   0   6      603.62      595.19      6.62 o 
  -3   0   6      208.10      194.08      2.73 o 
  -2   0   6       25.31       18.95      0.53 o 
  -1   0   6      655.87      628.49      6.18 o 
   0   0   6        9.70       10.92      0.34 o 
   1   0   6       60.57       57.53      0.85 o 
   2   0   6      185.64      205.01      2.76 o 
   3   0   6      177.85      187.98      2.61 o 
   4   0   6        1.17        0.61      0.33 o 
   5   0   6       15.16       12.31      0.81 o 
   6   0   6       18.83       20.09      1.09 o 
   7   0   6       25.17       26.74      1.34 o 
  -8   1   6        0.89        0.87      0.70 o 
  -7   1   6        0.17        0.09      0.52 o 
  -6   1   6        0.19        0.41      0.47 o 
  -5   1   6      304.99      306.14      3.17 o 
  -4   1   6       18.00       20.83      0.51 o 
  -3   1   6       11.59        8.64      0.30 o 
  -2   1   6      299.18      288.90      2.14 o 
  -1   1   6      459.78      453.46      3.04 o 
   0   1   6      932.80     1002.54      7.29 o 
   1   1   6        6.61        5.69      0.20 o 
   2   1   6        0.01        0.18      0.15 o 
   3   1   6      101.06      103.27      1.24 o 
   4   1   6        7.31        5.84      0.35 o 
   5   1   6       10.35        9.60      0.46 o 
   6   1   6       13.49       13.00      0.63 o 
   7   1   6       68.19       71.46      1.43 o 
  -8   2   6       26.97       23.23      1.01 o 
  -7   2   6        3.27        3.90      0.58 o 
  -6   2   6        0.04        0.00      0.39 o 
  -5   2   6       25.10       21.80      0.60 o 
  -4   2   6        0.01        0.00      0.23 o 
  -3   2   6     1114.56     1158.29      8.03 o 
  -2   2   6      698.09      745.94      6.42 o 
  -1   2   6       99.96       78.55      0.71 o 
   0   2   6      235.13      259.18      1.90 o 
   1   2   6      100.25       98.24      0.90 o 
   2   2   6       76.85       78.60      0.74 o 
   3   2   6      128.32      121.68      1.21 o 
   4   2   6       11.99       11.61      0.47 o 
   5   2   6        1.82        2.73      0.49 o 
   6   2   6        0.69        0.00      0.55 o 
   7   2   6       16.58       16.37      0.77 o 
  -8   3   6       41.79       42.38      1.43 o 
  -7   3   6       13.95       13.04      0.86 o 
  -6   3   6        2.46        1.56      0.42 o 
  -5   3   6        5.02        6.40      0.58 o 
  -4   3   6        0.24        0.22      0.24 o 
  -3   3   6       47.41       44.25      0.53 o 
  -2   3   6      343.73      328.21      2.20 o 
  -1   3   6       21.34       24.41      0.36 o 
   0   3   6        0.02        0.88      0.13 o 
   1   3   6        0.90        0.21      0.13 o 
   2   3   6        1.84        3.97      0.20 o 
   3   3   6       54.85       55.23      0.74 o 
   4   3   6        0.94        1.23      0.31 o 
   5   3   6      514.98      507.76      4.99 o 
   6   3   6        0.62        0.56      0.68 o 
   7   3   6        0.42        0.50      0.63 o 
  -8   4   6        5.61        5.46      0.83 o 
  -7   4   6       25.70       25.80      0.95 o 
  -6   4   6        8.31        8.61      0.57 o 
  -5   4   6       35.70       35.30      0.76 o 
  -4   4   6       28.19       25.60      0.59 o 
  -3   4   6        9.99       14.08      0.37 o 
  -2   4   6      127.52      141.03      1.17 o 
  -1   4   6        2.06        3.29      0.19 o 
   0   4   6      126.23      127.18      1.08 o 
   1   4   6        4.66        3.08      0.19 o 
   2   4   6        0.02        0.06      0.16 o 
   3   4   6       67.71       63.10      0.80 o 
   4   4   6       17.63       19.58      0.86 o 
   5   4   6      337.98      340.90      3.97 o 
   6   4   6        2.88        4.86      0.66 o 
   7   4   6      188.15      189.76      3.07 o 
  -7   5   6      125.31      130.56      2.38 o 
  -6   5   6        0.68        0.27      0.44 o 
  -5   5   6        0.04        0.00      0.33 o 
  -4   5   6        7.64       10.04      0.43 o 
  -3   5   6        7.57        5.16      0.26 o 
  -2   5   6        7.66        8.94      0.23 o 
  -1   5   6        3.77        4.67      0.26 o 
   0   5   6       35.83       32.22      0.44 o 
   1   5   6        6.76        5.67      0.23 o 
   2   5   6      139.44      127.02      1.23 o 
   3   5   6        3.73        2.43      0.26 o 
   4   5   6      267.19      278.60      3.21 o 
   5   5   6        0.14        0.00      0.51 o 
   6   5   6        0.02        0.89      0.49 o 
  -7   6   6      239.22      251.71      3.28 o 
  -6   6   6       16.14       15.27      0.76 o 
  -5   6   6       91.49       92.68      1.32 o 
  -4   6   6       14.41       14.69      0.72 o 
  -3   6   6       24.94       23.74      0.44 o 
  -2   6   6       50.94       45.72      0.50 o 
  -1   6   6        0.27        0.58      0.28 o 
   0   6   6       92.35       82.58      1.08 o 
   1   6   6        2.03        1.41      0.18 o 
   2   6   6     1164.95     1116.29      9.51 o 
   3   6   6        8.13        6.89      0.37 o 
   4   6   6        5.70        4.79      0.41 o 
   5   6   6       13.40       13.01      0.65 o 
   6   6   6       22.31       23.35      0.96 o 
  -7   7   6        9.78       10.64      0.73 o 
  -6   7   6       11.09        9.81      0.62 o 
  -5   7   6      276.91      289.14      3.10 o 
  -4   7   6       23.32       24.69      0.62 o 
  -3   7   6       35.50       33.86      0.51 o 
  -2   7   6       23.27       21.73      0.80 o 
  -1   7   6        6.49        4.07      0.73 o 
   0   7   6      571.90      569.71      5.47 o 
   1   7   6      108.16       94.73      1.45 o 
   2   7   6      175.78      179.03      1.81 o 
   3   7   6        0.07        0.00      0.31 o 
   4   7   6       75.81       78.26      1.28 o 
   5   7   6        0.10        0.00      0.41 o 
   6   7   6       30.93       34.24      1.02 o 
  -6   8   6       42.06       41.99      1.05 o 
  -5   8   6       39.33       40.76      0.85 o 
  -4   8   6        8.00        8.00      0.42 o 
  -3   8   6       40.64       37.08      0.58 o 
  -2   8   6        5.83        7.41      0.68 o 
  -1   8   6      169.28      171.39      1.95 o 
   0   8   6      484.16      483.05      4.71 o 
   1   8   6       29.14       26.98      0.75 o 
   2   8   6        0.84        1.69      0.28 o 
   3   8   6      165.30      153.93      1.78 o 
   4   8   6        2.48        2.38      0.48 o 
   5   8   6        1.75        1.49      0.47 o 
  -6   9   6        5.28        4.13      0.54 o 
  -5   9   6        0.73        0.85      0.37 o 
  -4   9   6        1.69        1.52      0.32 o 
  -3   9   6        0.01        0.00      0.27 o 
  -2   9   6       37.23       39.83      0.97 o 
  -1   9   6        2.25        2.87      0.44 o 
   0   9   6       32.41       34.58      0.86 o 
   1   9   6      124.04      113.82      1.68 o 
   2   9   6       64.01       64.09      1.03 o 
   3   9   6       62.44       63.03      0.89 o 
   4   9   6        0.37        0.47      0.38 o 
   5   9   6       66.88       70.55      1.35 o 
  -5  10   6        2.23        3.72      0.44 o 
  -4  10   6        7.17        5.68      0.40 o 
  -3  10   6        9.67       10.10      0.48 o 
  -2  10   6       17.25       20.35      0.86 o 
  -1  10   6       13.19       12.34      0.63 o 
   0  10   6        5.19        5.49      0.63 o 
   1  10   6        0.03        0.00      0.52 o 
   2  10   6       17.05       15.27      0.53 o 
   3  10   6       11.72       12.54      0.53 o 
   4  10   6        2.25        4.32      0.52 o 
  -4  11   6       10.74        9.25      0.64 o 
  -3  11   6       26.99       27.84      0.85 o 
  -2  11   6       13.67       13.87      1.36 o 
  -1  11   6        2.07        1.61      0.83 o 
   0  11   6       17.89       20.57      1.05 o 
   1  11   6       34.62       38.15      1.34 o 
   2  11   6        1.96        2.82      0.36 o 
   3  11   6        0.64        0.49      0.52 o 
  -2  12   6        0.66        0.84      0.94 o 
  -1  12   6        0.29        0.29      0.91 o 
   0  12   6       36.47       43.63      2.17 o 
   1  12   6        8.89        9.94      0.59 o 
  -8   1   7        6.97        6.09      0.71 o 
  -7   1   7      103.07      100.76      1.71 o 
  -6   1   7       92.10       89.68      1.50 o 
  -5   1   7       94.15      102.17      1.44 o 
  -4   1   7        9.98       11.37      0.44 o 
  -3   1   7        0.73        0.81      0.24 o 
  -2   1   7       12.30       12.64      0.35 o 
  -1   1   7       45.35       46.69      0.50 o 
   0   1   7       83.57       98.56      0.82 o 
   1   1   7        2.80        0.82      0.17 o 
   2   1   7        0.78        1.09      0.22 o 
   3   1   7       41.98       35.60      0.61 o 
   4   1   7        0.36        0.11      0.32 o 
   5   1   7       11.15       11.68      0.51 o 
   6   1   7        4.12        3.93      0.52 o 
   7   1   7       62.91       62.58      1.36 o 
  -8   2   7        1.29        1.64      0.83 o 
  -7   2   7        2.46        2.21      1.06 o 
  -6   2   7        3.76        4.14      0.53 o 
  -5   2   7       93.13       99.17      2.12 o 
  -4   2   7       36.99       37.19      0.70 o 
  -3   2   7       13.82       13.39      0.41 o 
  -2   2   7      575.33      619.17      4.59 o 
  -1   2   7       13.75       15.20      0.31 o 
   0   2   7        7.90        7.46      0.24 o 
   1   2   7      301.56      309.04      2.55 o 
   2   2   7        4.53        5.82      0.25 o 
   3   2   7      305.14      303.22      3.05 o 
   4   2   7       29.79       27.62      0.59 o 
   5   2   7       95.80       87.85      1.29 o 
   6   2   7        7.35        5.84      0.57 o 
   7   2   7        2.04        1.14      0.64 o 
  -8   3   7       20.80       21.96      1.15 o 
  -7   3   7        1.58        1.78      0.67 o 
  -6   3   7        0.03        0.00      0.44 o 
  -5   3   7       38.44       41.14      0.76 o 
  -4   3   7      251.90      259.98      2.50 o 
  -3   3   7      120.27      133.02      1.17 o 
  -2   3   7      145.67      151.29      1.20 o 
  -1   3   7       89.62       97.39      0.83 o 
   0   3   7      185.23      184.27      1.37 o 
   1   3   7       43.48       44.88      0.56 o 
   2   3   7      132.93      126.80      1.10 o 
   3   3   7      483.89      473.35      4.56 o 
   4   3   7        0.16        0.69      0.34 o 
   5   3   7       53.42       59.56      1.01 o 
   6   3   7        5.39        7.30      0.71 o 
  -7   4   7        2.00        1.89      0.54 o 
  -6   4   7       11.37       13.43      0.75 o 
  -5   4   7       36.28       39.91      0.82 o 
  -4   4   7      109.99       99.93      1.31 o 
  -3   4   7        2.93        2.35      0.26 o 
  -2   4   7       30.20       22.95      0.41 o 
  -1   4   7        8.89        7.52      0.26 o 
   0   4   7        3.70        2.25      0.17 o 
   1   4   7       50.92       49.23      0.62 o 
   2   4   7       11.96       12.16      0.35 o 
   3   4   7      211.85      204.45      2.44 o 
   4   4   7       10.51       10.64      0.45 o 
   5   4   7      215.73      207.14      2.67 o 
   6   4   7        0.23        0.00      0.58 o 
  -7   5   7       19.48       19.86      1.20 o 
  -6   5   7        2.55        1.63      0.49 o 
  -5   5   7       36.76       37.94      0.82 o 
  -4   5   7       23.39       23.22      0.62 o 
  -3   5   7       24.85       23.51      0.47 o 
  -2   5   7       41.71       41.32      0.52 o 
  -1   5   7        1.80        2.20      0.18 o 
   0   5   7        0.69        0.64      0.15 o 
   1   5   7        8.03        7.81      0.31 o 
   2   5   7       81.35       81.06      0.96 o 
   3   5   7        1.21        1.66      0.28 o 
   4   5   7       14.17       15.62      1.18 o 
   5   5   7      247.32      245.22      3.07 o 
   6   5   7        2.02        1.97      0.65 o 
  -7   6   7      159.04      165.97      2.43 o 
  -6   6   7        5.01        5.11      0.56 o 
  -5   6   7        2.53        2.09      0.40 o 
  -4   6   7        4.17        4.59      0.38 o 
  -3   6   7        1.38        0.87      0.30 o 
  -2   6   7       16.46       14.80      0.35 o 
  -1   6   7       24.00       21.45      0.60 o 
   0   6   7      316.87      328.81      2.98 o 
   1   6   7        0.05        0.03      0.23 o 
   2   6   7      123.61      117.50      1.42 o 
   3   6   7       41.24       39.20      0.75 o 
   4   6   7        0.89        0.83      0.44 o 
   5   6   7        9.44       10.18      0.78 o 
   6   6   7        2.49        2.41      1.03 o 
  -6   7   7        7.49        7.35      0.60 o 
  -5   7   7       35.31       33.53      0.79 o 
  -4   7   7       26.12       23.77      0.62 o 
  -3   7   7       15.22       14.14      0.40 o 
  -2   7   7      177.43      178.26      2.06 o 
  -1   7   7        1.11        0.00      0.78 o 
   0   7   7      882.11      832.38      7.85 o 
   1   7   7       51.19       41.55      0.63 o 
   2   7   7       13.20       16.05      0.57 o 
   3   7   7        2.99        2.04      0.34 o 
   4   7   7        0.37        0.38      0.37 o 
   5   7   7        1.72        1.53      0.48 o 
  -6   8   7        1.13        0.09      0.76 o 
  -5   8   7       20.23       20.84      0.67 o 
  -4   8   7       18.54       17.52      0.56 o 
  -3   8   7        5.04        5.84      0.32 o 
  -2   8   7      391.02      383.64      4.31 o 
  -1   8   7        0.23        0.00      0.47 o 
   0   8   7        5.70        6.74      0.58 o 
   1   8   7        6.65        4.22      0.34 o 
   2   8   7       54.25       47.18      0.79 o 
   3   8   7       26.70       25.44      0.65 o 
   4   8   7       13.13       13.84      0.63 o 
   5   8   7        3.71        4.47      0.55 o 
  -5   9   7        2.03        1.16      0.42 o 
  -4   9   7       28.64       28.02      0.69 o 
  -3   9   7       15.77       15.48      0.62 o 
  -2   9   7       95.92      100.74      1.84 o 
  -1   9   7       16.57       19.48      0.93 o 
   0   9   7        2.43        2.39      0.51 o 
   1   9   7       35.43       33.67      1.04 o 
   2   9   7       33.05       30.61      0.78 o 
   3   9   7        1.24        2.43      0.34 o 
   4   9   7        9.48        9.24      0.54 o 
  -5  10   7        4.48        4.50      0.47 o 
  -4  10   7        0.29        0.04      0.42 o 
  -3  10   7        9.52        8.78      0.54 o 
  -2  10   7        3.64        3.36      0.59 o 
  -1  10   7        8.40        7.41      0.65 o 
   0  10   7        0.00        0.00      0.44 o 
   1  10   7       13.44       15.09      0.92 o 
   2  10   7        5.51        5.88      0.51 o 
   3  10   7       31.11       33.14      0.76 o 
  -3  11   7        0.04        0.00      0.35 o 
  -2  11   7       57.81       76.11      1.99 o 
  -1  11   7       19.27       24.01      1.41 o 
   0  11   7        0.01        0.22      0.64 o 
   1  11   7        6.94       10.37      1.27 o 
   2  11   7       34.30       44.04      1.20 o 
  -1  12   7       15.42       22.90      1.76 o 
   0  12   7       56.13       70.65      2.74 o 
  -8   0   8       29.65       25.25      1.61 o 
  -7   0   8      188.31      195.00      3.74 o 
  -6   0   8       64.14       63.71      1.81 o 
  -5   0   8       55.38       62.73      1.65 o 
  -4   0   8       18.61       17.81      0.91 o 
  -3   0   8       24.13       22.25      0.79 o 
  -2   0   8        2.73        2.05      0.32 o 
  -1   0   8      209.81      190.40      2.32 o 
   0   0   8        9.23        8.81      0.37 o 
   1   0   8        6.72        5.62      0.35 o 
   2   0   8      113.02      102.81      1.67 o 
   3   0   8        3.39        5.14      0.44 o 
   4   0   8        1.64        1.25      0.51 o 
   5   0   8        1.89        1.55      0.62 o 
   6   0   8       63.70       58.76      1.81 o 
  -8   1   8        1.53        2.19      0.75 o 
  -7   1   8       41.75       42.54      1.17 o 
  -6   1   8        0.04        0.00      0.48 o 
  -5   1   8       17.93       18.17      0.76 o 
  -4   1   8        4.51        3.79      0.42 o 
  -3   1   8       58.52       57.57      0.85 o 
  -2   1   8       29.35       30.64      0.48 o 
  -1   1   8       87.40       88.29      0.80 o 
   0   1   8       28.34       27.25      0.40 o 
   1   1   8      611.19      581.80      4.38 o 
   2   1   8       14.81       14.49      0.44 o 
   3   1   8       56.27       60.44      0.84 o 
   4   1   8       37.26       32.80      0.65 o 
   5   1   8       88.39       83.37      1.24 o 
   6   1   8        0.57        0.91      0.49 o 
  -8   2   8       13.81       14.37      1.01 o 
  -7   2   8        0.10        0.00      0.77 o 
  -6   2   8        4.02        3.92      1.27 o 
  -5   2   8      116.49      117.18      1.55 o 
  -4   2   8        1.22        1.71      0.39 o 
  -3   2   8       45.36       45.37      0.80 o 
  -2   2   8       34.12       36.90      0.57 o 
  -1   2   8      115.89      125.98      1.10 o 
   0   2   8       23.02       21.69      0.43 o 
   1   2   8     1211.60     1143.30      8.84 o 
   2   2   8        7.65        7.18      0.31 o 
   3   2   8       62.08       65.99      0.90 o 
   4   2   8        0.93        1.01      0.30 o 
   5   2   8      168.01      161.21      2.87 o 
   6   2   8        3.90        3.00      0.62 o 
  -7   3   8        0.12        0.36      0.64 o 
  -6   3   8        0.44        0.40      0.57 o 
  -5   3   8       40.51       37.59      0.94 o 
  -4   3   8      163.32      163.30      3.04 o 
  -3   3   8       14.89       18.59      0.57 o 
  -2   3   8       14.36       13.65      0.38 o 
  -1   3   8        1.06        1.73      0.21 o 
   0   3   8       28.30       28.22      0.42 o 
   1   3   8       70.16       72.53      0.85 o 
   2   3   8        4.25        5.51      0.29 o 
   3   3   8     1288.13     1199.80     11.13 o 
   4   3   8        0.42        0.30      0.36 o 
   5   3   8       13.95       12.69      0.60 o 
   6   3   8        0.03        0.00      0.54 o 
  -7   4   8       25.44       29.16      1.17 o 
  -6   4   8       64.45       63.01      1.28 o 
  -5   4   8        9.71        9.22      0.50 o 
  -4   4   8       33.80       35.90      0.76 o 
  -3   4   8        9.90        9.79      0.45 o 
  -2   4   8       85.44       80.97      0.99 o 
  -1   4   8        0.12        0.00      0.20 o 
   0   4   8       93.56       91.77      0.97 o 
   1   4   8       23.12       17.83      0.44 o 
   2   4   8       20.35       20.98      0.49 o 
   3   4   8      118.97      125.81      1.41 o 
   4   4   8        1.80        1.10      0.43 o 
   5   4   8       94.37       90.77      1.54 o 
   6   4   8       17.41       17.33      0.94 o 
  -7   5   8       41.69       35.89      1.10 o 
  -6   5   8       13.00       12.45      0.69 o 
  -5   5   8        0.03        0.00      0.38 o 
  -4   5   8        1.16        0.88      0.36 o 
  -3   5   8       17.86       16.83      0.49 o 
  -2   5   8        0.95        0.26      0.26 o 
  -1   5   8        0.88        1.98      0.30 o 
   0   5   8        3.98        4.47      0.26 o 
   1   5   8       38.67       36.46      0.59 o 
   2   5   8       67.38       65.14      0.86 o 
   3   5   8        0.63        0.73      0.27 o 
   4   5   8        0.07        0.00      0.40 o 
   5   5   8       44.70       44.22      1.07 o 
  -7   6   8       15.72       17.73      0.86 o 
  -6   6   8       15.62       15.48      0.74 o 
  -5   6   8       27.84       25.89      0.72 o 
  -4   6   8        8.03        8.29      0.44 o 
  -3   6   8        8.64        7.45      0.37 o 
  -2   6   8        5.90        4.28      0.26 o 
  -1   6   8      146.08      127.24      1.33 o 
   0   6   8      141.31      130.04      1.35 o 
   1   6   8       23.31       22.66      0.57 o 
   2   6   8        3.81        5.45      0.45 o 
   3   6   8       50.47       48.06      0.87 o 
   4   6   8        0.03        0.00      0.56 o 
   5   6   8       15.31       18.22      0.92 o 
  -6   7   8        1.54        0.50      0.50 o 
  -5   7   8        3.54        2.25      0.40 o 
  -4   7   8        2.40        1.43      0.47 o 
  -3   7   8       10.22        9.69      0.41 o 
  -2   7   8      101.67      110.06      1.26 o 
  -1   7   8       86.29       74.23      1.25 o 
   0   7   8      142.38      151.99      1.98 o 
   1   7   8      134.52      119.30      1.42 o 
   2   7   8       34.72       36.62      0.71 o 
   3   7   8        0.19        0.00      0.31 o 
   4   7   8        2.39        2.24      0.49 o 
   5   7   8       22.01       21.71      0.84 o 
  -6   8   8        0.02        0.00      0.47 o 
  -5   8   8        0.06        0.03      0.39 o 
  -4   8   8       66.53       65.12      1.02 o 
  -3   8   8       22.69       19.11      0.60 o 
  -2   8   8      574.82      575.83      6.98 o 
  -1   8   8        0.36        0.00      0.50 o 
   0   8   8        0.00        0.00      0.45 o 
   1   8   8       19.64       14.03      0.53 o 
   2   8   8        7.56        8.02      0.57 o 
   3   8   8       18.29       19.23      0.67 o 
   4   8   8       10.14       11.24      0.59 o 
  -5   9   8       23.14       21.25      0.70 o 
  -4   9   8      119.35      117.82      1.51 o 
  -3   9   8       24.47       27.79      0.67 o 
  -2   9   8       48.31       57.04      1.51 o 
  -1   9   8       33.95       32.45      1.08 o 
   0   9   8       93.25       88.68      1.72 o 
   1   9   8       11.59       12.02      0.50 o 
   2   9   8       10.96       11.59      0.63 o 
   3   9   8       10.98        9.71      0.52 o 
  -4  10   8      176.96      203.98      3.97 o 
  -3  10   8       76.71       79.90      1.46 o 
  -2  10   8        0.93        0.56      0.72 o 
  -1  10   8       16.62       16.31      0.85 o 
   0  10   8        0.64        0.00      0.50 o 
   1  10   8       43.83       44.55      1.04 o 
   2  10   8        3.36        2.76      0.47 o 
  -2  11   8       38.96       47.86      1.67 o 
  -1  11   8       55.17       66.46      1.87 o 
   0  11   8        0.23        0.69      0.97 o 
   1  11   8        3.54        2.37      1.03 o 
  -7   1   9        7.26        6.54      0.79 o 
  -6   1   9        4.38        3.16      0.56 o 
  -5   1   9       11.79       11.54      0.62 o 
  -4   1   9        1.19        0.00      0.40 o 
  -3   1   9       19.00       16.99      0.58 o 
  -2   1   9       39.87       38.32      0.67 o 
  -1   1   9      801.47      800.27      5.62 o 
   0   1   9       62.14       56.33      0.67 o 
   1   1   9      164.83      163.03      1.46 o 
   2   1   9        0.11        0.13      0.26 o 
   3   1   9       42.19       36.85      0.76 o 
   4   1   9       32.88       29.31      0.65 o 
   5   1   9       24.61       22.53      0.70 o 
   6   1   9        0.61        0.30      0.60 o 
  -7   2   9        0.20        0.00      0.65 o 
  -6   2   9        2.75        3.45      0.71 o 
  -5   2   9        8.30        9.06      0.67 o 
  -4   2   9       44.95       44.91      0.87 o 
  -3   2   9       14.47       14.11      0.55 o 
  -2   2   9       22.30       17.16      0.62 o 
  -1   2   9      222.52      239.25      1.98 o 
   0   2   9        1.06        0.77      0.34 o 
   1   2   9      499.99      460.57      3.77 o 
   2   2   9       17.65       13.86      0.53 o 
   3   2   9      169.74      149.97      1.79 o 
   4   2   9        1.20        2.02      0.37 o 
   5   2   9        4.65        2.53      0.58 o 
   6   2   9        0.19        0.00      0.58 o 
  -7   3   9        7.56        7.52      0.88 o 
  -6   3   9        4.30        3.80      0.67 o 
  -5   3   9       20.10       19.44      0.93 o 
  -4   3   9       31.85       33.35      0.88 o 
  -3   3   9       24.00       26.99      0.76 o 
  -2   3   9        4.69        2.91      0.36 o 
  -1   3   9        5.19        5.12      0.32 o 
   0   3   9       76.74       71.14      0.85 o 
   1   3   9      191.64      194.95      1.94 o 
   2   3   9        1.91        4.07      0.37 o 
   3   3   9        3.92        1.96      0.35 o 
   4   3   9       57.48       52.45      1.10 o 
   5   3   9        8.34        8.70      0.71 o 
  -7   4   9       16.84       14.73      0.94 o 
  -6   4   9       79.22       81.25      1.73 o 
  -5   4   9        1.37        2.02      0.50 o 
  -4   4   9        3.65        3.63      0.49 o 
  -3   4   9       16.37       17.31      0.59 o 
  -2   4   9        0.16        0.39      0.31 o 
  -1   4   9        0.00        0.07      0.26 o 
   0   4   9        6.55        4.97      0.35 o 
   1   4   9      244.55      209.23      2.06 o 
   2   4   9        0.04        0.00      0.27 o 
   3   4   9       65.09       56.02      0.86 o 
   4   4   9        3.61        2.58      0.75 o 
   5   4   9        3.22        3.52      0.63 o 
  -7   5   9        3.99        4.22      1.07 o 
  -6   5   9        9.92        9.77      0.78 o 
  -5   5   9       12.89       14.87      0.73 o 
  -4   5   9       31.93       33.56      1.10 o 
  -3   5   9       49.38       42.02      0.82 o 
  -2   5   9       22.49       25.21      0.62 o 
  -1   5   9        0.15        0.77      0.27 o 
   0   5   9        8.98        9.45      0.36 o 
   1   5   9        2.50        2.14      0.27 o 
   2   5   9       19.09       16.90      0.48 o 
   3   5   9       17.25       14.65      0.55 o 
   4   5   9        0.07        0.15      0.60 o 
   5   5   9       22.94       27.76      0.93 o 
  -6   6   9        1.15        1.24      0.53 o 
  -5   6   9        0.08        0.00      0.38 o 
  -4   6   9       20.10       17.46      0.61 o 
  -3   6   9       42.25       42.34      0.82 o 
  -2   6   9        5.01        6.01      0.34 o 
  -1   6   9        4.40        1.70      0.25 o 
   0   6   9        3.61        4.15      0.28 o 
   1   6   9       18.76       21.85      0.56 o 
   2   6   9        2.59        1.76      0.32 o 
   3   6   9        5.50        6.07      0.46 o 
   4   6   9        2.97        4.96      0.83 o 
  -6   7   9        0.53        0.33      0.50 o 
  -5   7   9        0.46        0.28      0.40 o 
  -4   7   9       43.77       42.81      0.85 o 
  -3   7   9       10.05        9.26      0.43 o 
  -2   7   9      224.81      221.89      2.25 o 
  -1   7   9        4.78        2.16      0.35 o 
   0   7   9        6.69        7.17      0.45 o 
   1   7   9        5.55        6.14      0.35 o 
   2   7   9       14.47       12.82      0.50 o 
   3   7   9       50.78       51.90      1.04 o 
   4   7   9        8.74       12.28      0.90 o 
  -5   8   9        5.96        8.38      0.59 o 
  -4   8   9      170.63      181.04      3.00 o 
  -3   8   9        2.30        2.14      0.39 o 
  -2   8   9       10.47       12.23      0.48 o 
  -1   8   9       48.96       44.53      0.91 o 
   0   8   9       42.62       44.43      1.13 o 
   1   8   9        1.81        0.63      0.34 o 
   2   8   9        0.02        0.00      0.32 o 
   3   8   9        8.54       10.08      0.55 o 
  -4   9   9      143.02      141.17      2.06 o 
  -3   9   9        2.21        2.14      0.40 o 
  -2   9   9       10.43       13.08      0.47 o 
  -1   9   9        0.69        0.51      0.54 o 
   0   9   9       16.42       16.33      0.85 o 
   1   9   9        4.17        3.29      0.44 o 
   2   9   9       17.20       17.16      0.75 o 
   3   9   9        3.31        3.03      0.44 o 
  -3  10   9        1.14        0.86      0.40 o 
  -2  10   9        2.53        1.95      0.80 o 
  -1  10   9        1.12        0.30      1.03 o 
   0  10   9       30.49       34.00      1.45 o 
   1  10   9        2.90        2.64      0.43 o 
  -7   0  10        7.55        5.09      1.38 o 
  -6   0  10        8.16        8.89      0.99 o 
  -5   0  10       26.89       25.08      1.23 o 
  -4   0  10       70.17       70.53      1.82 o 
  -3   0  10     1560.95     1538.05     21.82 o 
  -2   0  10        9.09        8.35      0.55 o 
  -1   0  10      211.18      202.21      2.51 o 
   0   0  10       61.86       63.54      1.26 o 
   1   0  10      123.57      113.05      1.61 o 
   2   0  10       12.76       11.52      1.04 o 
   3   0  10       25.52       27.24      0.90 o 
   4   0  10       18.22       16.45      0.78 o 
   5   0  10        2.85        3.52      1.15 o 
  -7   1  10        8.12        8.76      0.87 o 
  -6   1  10        2.21        2.01      0.69 o 
  -5   1  10       38.03       35.01      1.86 o 
  -4   1  10        0.35        0.00      0.44 o 
  -3   1  10        9.55       11.24      0.53 o 
  -2   1  10       63.47       62.41      0.94 o 
  -1   1  10      784.18      745.48      5.62 o 
   0   1  10        2.62        2.52      0.29 o 
   1   1  10       16.11       18.91      0.48 o 
   2   1  10        6.37        4.87      0.38 o 
   3   1  10        5.83        4.45      0.44 o 
   4   1  10        5.55        6.41      0.45 o 
   5   1  10        3.20        1.50      0.45 o 
  -7   2  10        2.92        2.66      0.76 o 
  -6   2  10        1.60        0.05      0.80 o 
  -5   2  10        0.07        0.00      0.55 o 
  -4   2  10        6.16        5.09      0.54 o 
  -3   2  10        2.98        3.27      0.51 o 
  -2   2  10        3.39        1.70      0.44 o 
  -1   2  10      504.45      500.11      4.46 o 
   0   2  10        4.32        2.55      0.33 o 
   1   2  10       42.06       42.70      0.74 o 
   2   2  10      123.70      119.69      1.39 o 
   3   2  10       68.76       60.01      1.12 o 
   4   2  10        1.20        1.76      0.38 o 
   5   2  10        0.00        0.00      0.53 o 
  -7   3  10        5.71        5.81      0.80 o 
  -6   3  10       20.59       19.60      1.00 o 
  -5   3  10        1.94        1.67      0.59 o 
  -4   3  10        1.26        0.43      0.46 o 
  -3   3  10        0.87        0.80      0.45 o 
  -2   3  10       12.12       10.98      0.49 o 
  -1   3  10       10.24        9.18      0.44 o 
   0   3  10        9.79        7.81      0.39 o 
   1   3  10      593.06      537.07      4.77 o 
   2   3  10        6.06        8.32      0.40 o 
   3   3  10       14.03       10.28      0.54 o 
   4   3  10       12.53       13.20      0.92 o 
   5   3  10        0.17        0.00      0.53 o 
  -6   4  10        4.89        4.50      0.71 o 
  -5   4  10       36.64       37.28      1.16 o 
  -4   4  10        0.05        0.00      0.45 o 
  -3   4  10       14.46       14.18      0.57 o 
  -2   4  10        4.66        5.07      0.40 o 
  -1   4  10       24.86       23.59      0.62 o 
   0   4  10        1.07        0.56      0.26 o 
   1   4  10       62.70       50.42      0.79 o 
   2   4  10       16.80       13.51      0.47 o 
   3   4  10       19.97       19.47      0.91 o 
   4   4  10       20.92       22.07      1.13 o 
  -6   5  10       11.54       13.28      0.87 o 
  -5   5  10       19.38       19.24      0.82 o 
  -4   5  10        0.05        0.00      0.45 o 
  -3   5  10        8.55        6.52      0.46 o 
  -2   5  10        8.68       10.00      0.46 o 
  -1   5  10       90.23       74.70      1.29 o 
   0   5  10        1.82        1.19      0.27 o 
   1   5  10        0.25        0.05      0.27 o 
   2   5  10       40.65       41.63      0.82 o 
   3   5  10        1.31        0.71      0.39 o 
   4   5  10        0.00        0.00      0.61 o 
  -6   6  10       12.20       13.00      0.86 o 
  -5   6  10        5.34        4.27      0.56 o 
  -4   6  10        1.21        0.00      0.45 o 
  -3   6  10       58.07       53.15      0.95 o 
  -2   6  10       14.30       14.26      0.53 o 
  -1   6  10       14.25       14.31      0.45 o 
   0   6  10        0.03        0.05      0.27 o 
   1   6  10        0.76        0.00      0.39 o 
   2   6  10        0.15        0.08      0.34 o 
   3   6  10       32.36       37.89      0.93 o 
   4   6  10        6.16        6.19      0.80 o 
  -5   7  10        1.84        0.97      0.51 o 
  -4   7  10        0.82        1.10      0.57 o 
  -3   7  10        4.15        2.07      0.40 o 
  -2   7  10        2.03        1.99      0.37 o 
  -1   7  10       50.01       48.03      1.01 o 
   0   7  10       15.41       14.12      0.81 o 
   1   7  10        0.01        0.00      0.31 o 
   2   7  10        0.37        0.70      0.37 o 
   3   7  10       13.58       17.97      0.83 o 
  -4   8  10       84.52       83.38      1.39 o 
  -3   8  10       15.91       19.20      0.95 o 
  -2   8  10       16.59       16.37      0.85 o 
  -1   8  10        3.13        3.21      0.45 o 
   0   8  10       16.15       16.28      0.97 o 
   1   8  10       50.90       52.27      1.22 o 
   2   8  10       15.53       19.87      0.67 o 
  -3   9  10        1.70        0.84      0.57 o 
  -2   9  10        6.98        6.86      0.65 o 
  -1   9  10        0.99        1.22      0.39 o 
   0   9  10        9.09       12.24      0.62 o 
   1   9  10       17.32       18.12      0.80 o 
  -1  10  10        0.19        0.31      0.78 o 
  -6   1  11       16.02       16.58      2.14 o 
  -5   1  11      228.09      219.70      3.27 o 
  -4   1  11        0.90        0.91      0.85 o 
  -3   1  11      486.72      513.05      7.86 o 
  -2   1  11       19.05       20.75      0.69 o 
  -1   1  11       17.61       18.48      0.58 o 
   0   1  11       77.69       81.96      1.09 o 
   1   1  11        4.25        4.70      0.39 o 
   2   1  11        5.54        5.72      0.48 o 
   3   1  11        1.18        0.78      0.62 o 
   4   1  11       17.12       18.95      0.77 o 
  -6   2  11        1.08        0.01      0.67 o 
  -5   2  11       29.82       34.45      1.16 o 
  -4   2  11       58.12       58.32      1.38 o 
  -3   2  11       57.37       57.61      1.16 o 
  -2   2  11        2.92        2.18      0.41 o 
  -1   2  11      100.40       96.87      1.22 o 
   0   2  11        1.87        1.20      0.32 o 
   1   2  11       33.58       29.21      0.66 o 
   2   2  11        7.43        7.69      0.45 o 
   3   2  11       10.09        7.51      0.61 o 
   4   2  11        0.20        0.85      0.44 o 
  -6   3  11        0.47        0.95      0.64 o 
  -5   3  11        7.06        7.32      0.72 o 
  -4   3  11        7.04        7.34      0.97 o 
  -3   3  11        2.42        0.32      0.45 o 
  -2   3  11       27.17       26.70      0.75 o 
  -1   3  11        0.87        0.00      0.35 o 
   0   3  11       25.86       24.22      0.60 o 
   1   3  11       34.23       30.72      0.67 o 
   2   3  11        9.01        8.41      0.47 o 
   3   3  11        8.73       11.10      0.69 o 
   4   3  11       19.11       23.80      1.02 o 
  -6   4  11        0.54        0.55      0.68 o 
  -5   4  11        2.30        1.92      0.61 o 
  -4   4  11        2.45        2.39      0.51 o 
  -3   4  11        6.40        3.83      0.45 o 
  -2   4  11        5.71        4.51      0.53 o 
  -1   4  11      132.63      123.44      1.58 o 
   0   4  11        4.04        3.44      0.38 o 
   1   4  11        0.04        0.26      0.30 o 
   2   4  11        0.12        0.00      0.33 o 
   3   4  11        6.28        6.10      0.75 o 
   4   4  11        0.01        0.00      0.67 o 
  -5   5  11       25.14       24.07      1.05 o 
  -4   5  11        0.13        0.00      0.50 o 
  -3   5  11       41.50       39.35      0.87 o 
  -2   5  11        6.00        3.47      0.41 o 
  -1   5  11       71.77       74.19      1.13 o 
   0   5  11       18.60       16.27      0.57 o 
   1   5  11       10.43       10.13      0.52 o 
   2   5  11       12.96       18.09      0.70 o 
   3   5  11       35.85       40.77      1.40 o 
  -5   6  11        2.17        1.58      0.63 o 
  -4   6  11        7.72        8.96      0.61 o 
  -3   6  11        3.84        4.85      0.50 o 
  -2   6  11       17.71       16.48      0.63 o 
  -1   6  11        4.81        5.01      0.42 o 
   0   6  11       12.85        8.51      0.49 o 
   1   6  11        0.33        1.19      0.37 o 
   2   6  11       10.98       16.01      0.67 o 
   3   6  11        0.88        0.76      0.55 o 
  -4   7  11       29.28       29.82      1.27 o 
  -3   7  11        7.48        8.28      0.52 o 
  -2   7  11        2.17        2.33      0.37 o 
  -1   7  11        0.11        0.00      0.32 o 
   0   7  11        0.03        0.00      0.35 o 
   1   7  11       17.69       17.44      0.63 o 
   2   7  11        3.16        5.74      0.48 o 
  -3   8  11        9.73        9.94      0.76 o 
  -2   8  11        0.88        0.00      0.53 o 
  -1   8  11        1.63        1.05      0.51 o 
   0   8  11        0.91        0.69      0.45 o 
   1   8  11       18.41       25.85      0.96 o 
  -1   9  11       23.89       28.99      1.28 o 
  -6   0  12       12.31       13.76      1.76 o 
  -5   0  12      702.97      759.33     16.24 o 
  -4   0  12        0.93        2.22      1.21 o 
  -3   0  12      169.74      166.93      4.50 o 
  -2   0  12       72.93       77.73      1.94 o 
  -1   0  12        4.88        4.08      1.09 o 
   0   0  12        1.15        0.90      0.57 o 
   1   0  12        5.97        5.29      1.63 o 
   2   0  12       21.14       24.94      1.13 o 
   3   0  12       54.52       66.97      2.61 o 
  -6   1  12        0.05        0.00      0.85 o 
  -5   1  12       29.31       34.62      1.54 o 
  -4   1  12        5.11        5.48      0.68 o 
  -3   1  12      166.85      169.62      2.62 o 
  -2   1  12        7.37        7.82      0.57 o 
  -1   1  12        0.28        0.24      0.35 o 
   0   1  12        7.26        8.34      0.48 o 
   1   1  12        0.70        1.24      0.35 o 
   2   1  12       16.72       16.80      0.64 o 
   3   1  12        5.65        8.70      0.69 o 
  -5   2  12       14.53       14.00      0.87 o 
  -4   2  12        4.17        3.98      0.66 o 
  -3   2  12        3.93        5.13      0.63 o 
  -2   2  12       23.71       26.31      0.84 o 
  -1   2  12       35.12       32.35      0.79 o 
   0   2  12       53.56       52.34      0.97 o 
   1   2  12        0.55        0.13      0.36 o 
   2   2  12       38.09       43.27      1.01 o 
   3   2  12       15.28       15.84      0.82 o 
  -5   3  12        2.85        0.90      0.65 o 
  -4   3  12        0.42        0.00      0.61 o 
  -3   3  12        0.10        0.00      0.53 o 
  -2   3  12       29.85       31.29      0.80 o 
  -1   3  12       19.25       18.36      0.65 o 
   0   3  12        1.78        2.06      0.35 o 
   1   3  12        1.02        0.11      0.40 o 
   2   3  12       13.16       11.81      0.65 o 
   3   3  12        0.79        0.12      1.19 o 
  -5   4  12        1.60        2.17      0.66 o 
  -4   4  12        1.54        1.14      0.61 o 
  -3   4  12       26.28       29.09      0.91 o 
  -2   4  12        5.98        5.01      0.53 o 
  -1   4  12       44.46       35.52      0.90 o 
   0   4  12       31.97       39.56      0.93 o 
   1   4  12        0.85        0.23      0.34 o 
   2   4  12        2.42        1.97      0.59 o 
   3   4  12        5.90        2.78      0.69 o 
  -4   5  12       13.80       14.44      0.86 o 
  -3   5  12       42.84       41.64      1.02 o 
  -2   5  12        1.34        0.33      0.43 o 
  -1   5  12        0.00        0.00      0.52 o 
   0   5  12       37.64       44.08      0.98 o 
   1   5  12        8.37       10.85      0.60 o 
   2   5  12       25.27       27.65      1.01 o 
  -4   6  12        2.88        2.92      0.55 o 
  -3   6  12       40.08       39.92      0.99 o 
  -2   6  12       16.75       18.78      0.70 o 
  -1   6  12        8.12        8.80      0.51 o 
   0   6  12        0.25        0.74      0.39 o 
   1   6  12       12.56       17.36      0.70 o 
   2   6  12       47.56       51.01      1.30 o 
  -3   7  12        0.51        0.24      0.43 o 
  -2   7  12       10.71        8.14      0.75 o 
  -1   7  12        0.98        2.61      0.40 o 
   0   7  12        4.11        3.83      0.53 o 
   1   7  12       12.65       16.49      1.11 o 
  -5   1  13       83.23       88.39      2.69 o 
  -4   1  13       16.52       15.92      1.09 o 
  -3   1  13        7.88        6.91      0.82 o 
  -2   1  13       13.10       15.10      1.02 o 
  -1   1  13        6.38        5.82      0.62 o 
   0   1  13       32.15       37.43      1.10 o 
   1   1  13       38.57       46.36      1.23 o 
   2   1  13        4.05        4.51      0.75 o 
  -4   2  13        0.43        0.52      0.77 o 
  -3   2  13        0.01        0.26      0.56 o 
  -2   2  13        0.77        0.94      0.55 o 
  -1   2  13        0.47        0.63      0.84 o 
   0   2  13        0.49        0.72      0.43 o 
   1   2  13        4.08        3.72      0.50 o 
   2   2  13       13.99       17.71      0.88 o 
  -4   3  13        6.61        6.43      0.73 o 
  -3   3  13        2.39        2.05      0.65 o 
  -2   3  13        1.94        1.18      0.57 o 
  -1   3  13       27.56       27.41      0.98 o 
   0   3  13        7.83        6.34      0.54 o 
   1   3  13       12.18       11.57      0.63 o 
   2   3  13        4.01        3.44      0.59 o 
  -4   4  13       15.29       12.71      0.84 o 
  -3   4  13       13.51       13.83      0.82 o 
  -2   4  13       13.69       17.44      0.87 o 
  -1   4  13        0.00        0.00      0.59 o 
   0   4  13        2.78        2.48      0.56 o 
   1   4  13        5.38        6.73      0.65 o 
  -3   5  13       18.78       16.74      0.89 o 
  -2   5  13        6.02        9.44      0.62 o 
  -1   5  13        1.66        1.37      0.59 o 
   0   5  13       62.91       73.87      1.49 o 
   1   5  13       20.02       21.99      0.95 o 
  -2   6  13        0.55        0.00      0.43 o 
  -1   6  13        0.02        0.00      0.41 o 
  -3   0  14        2.68        2.24      1.09 o 
  -2   0  14       30.76       31.08      1.97 o 
  -1   0  14       25.05       29.56      1.87 o 
   0   0  14       15.61       19.40      1.71 o 
   1   0  14       86.74      109.60      3.51 o 
  -3   1  14        0.19        0.00      1.10 o 
  -2   1  14       11.11       12.76      1.06 o 
  -1   1  14       12.33       15.18      1.02 o 
   0   1  14       16.88       16.49      1.03 o 
   1   1  14        4.75        5.04      0.80 o 
  -3   2  14        1.10        2.11      0.81 o 
  -2   2  14        1.89        1.59      0.74 o 
  -1   2  14       21.70       23.74      1.18 o 
   0   2  14        1.94        2.83      0.74 o 
  -2   3  14        7.14        6.76      0.76 o 
  -1   3  14        1.11        2.10      0.60 o 
   0   3  14        0.41        0.65      0.65 o 
                                                 
